# Supplementary material for: Hypothesis: protein and RNA attributes are continuously optimized over time
Source: BMC Genomics. 2019 Dec 23;20:1012. doi: 10.1186/s12864-019-6371-0 (PMC6929361; doi:10.1186/s12864-019-6371-0)
Supplement: Supplementary file 6 — Additional file 6: Tables S1 and S2. Median protein turnover values for GO categories based on mass spectrometry proteomics data from arrested human HeLa and differentiated mouse muscle C2C12 cells. Probability indicates difference to average turnover of all proteins. [file 12864_2019_6371_MOESM6_ESM.xlsx]

## Sheet: HeLa
GO ID	GO category (HeLa)	# of proteins in category	Median protein turnover value of category	Median protein turnover value of all other proteins	Probability value for null correlation
GO:0015985	energy coupled proton transport, down electrochemical gradient	10	1.5531	2.1753	5.78671e-05
GO:0015986	ATP synthesis coupled proton transport	10	1.5531	2.1753	5.78671e-05
GO:0034220	ion transmembrane transport	10	1.5531	2.1753	5.78671e-05
GO:0006414	translational elongation	82	1.5532	2.1874	6.42458e-136
GO:0055085	transmembrane transport	11	1.5606	2.175	0.00051651
GO:0006754	ATP biosynthetic process	14	1.5765	2.1757	1.42266e-05
GO:0009145	purine nucleoside triphosphate biosynthetic process	19	1.6183	2.1758	4.07184e-05
GO:0009206	purine ribonucleoside triphosphate biosynthetic process	19	1.6183	2.1758	4.07184e-05
GO:0009201	ribonucleoside triphosphate biosynthetic process	20	1.6251	2.1762	1.71445e-05
GO:0009142	nucleoside triphosphate biosynthetic process	21	1.6319	2.1767	6.37324e-06
GO:0046034	ATP metabolic process	21	1.6661	2.1757	0.0252352
GO:0009144	purine nucleoside triphosphate metabolic process	26	1.6766	2.1758	0.0106761
GO:0009205	purine ribonucleoside triphosphate metabolic process	26	1.6766	2.1758	0.0106761
GO:0009199	ribonucleoside triphosphate metabolic process	27	1.6872	2.1758	0.0070439
GO:0010038	response to metal ion	10	1.7012	2.1753	0.000161174
GO:0019319	hexose biosynthetic process	11	1.7013	2.175	0.0415917
GO:0006839	mitochondrial transport	29	1.707	2.1758	0.00352947
GO:0006007	glucose catabolic process	34	1.7105	2.1795	6.31839e-10
GO:0019320	hexose catabolic process	34	1.7105	2.1795	6.31839e-10
GO:0006096	glycolysis	28	1.7105	2.1778	9.61257e-07
GO:0009152	purine ribonucleotide biosynthetic process	30	1.7113	2.177	0.000288894
GO:0046365	monosaccharide catabolic process	35	1.7127	2.1796	1.33328e-10
GO:0009141	nucleoside triphosphate metabolic process	29	1.7203	2.1767	0.00379523
GO:0009260	ribonucleotide biosynthetic process	37	1.7321	2.1795	2.50447e-06
GO:0030834	regulation of actin filament depolymerization	10	1.7394	2.1749	0.000713775
GO:0006164	purine nucleotide biosynthetic process	34	1.7397	2.1778	4.18094e-05
GO:0046164	alcohol catabolic process	37	1.741	2.1799	1.93056e-11
GO:0046165	alcohol biosynthetic process	13	1.741	2.1757	0.0162875
GO:0046364	monosaccharide biosynthetic process	13	1.741	2.1757	0.0162875
GO:0016052	carbohydrate catabolic process	44	1.7506	2.1802	2.70798e-09
GO:0044275	cellular carbohydrate catabolic process	42	1.7506	2.18	8.37209e-09
GO:0051258	protein polymerization	13	1.7565	2.175	0.00409573
GO:0045087	innate immune response	11	1.7565	2.1748	0.295656
GO:0006006	glucose metabolic process	50	1.7575	2.181	1.182e-10
GO:0031401	positive regulation of protein modification process	11	1.7606	2.1748	0.308175
GO:0007015	actin filament organization	15	1.7647	2.1737	0.561685
GO:0006635	fatty acid beta-oxidation	13	1.7655	2.1757	0.00258083
GO:0006690	icosanoid metabolic process	12	1.767	2.1749	0.213634
GO:0010035	response to inorganic substance	13	1.7773	2.1758	9.56271e-06
GO:0009259	ribonucleotide metabolic process	46	1.78	2.1793	0.000300878
GO:0009150	purine ribonucleotide metabolic process	38	1.7883	2.1762	0.00987303
GO:0051262	protein tetramerization	10	1.7891	2.1749	0.117966
GO:0005996	monosaccharide metabolic process	66	1.7987	2.182	7.14491e-09
GO:0043280	positive regulation of caspase activity	14	1.7999	2.1753	0.0678275
GO:0006626	protein targeting to mitochondrion	15	1.8035	2.1737	0.865371
GO:0009063	cellular amino acid catabolic process	22	1.8047	2.1762	2.47274e-06
GO:0006163	purine nucleotide metabolic process	45	1.807	2.1773	0.00190436
GO:0019318	hexose metabolic process	65	1.8078	2.1819	1.65847e-08
GO:0009062	fatty acid catabolic process	15	1.8087	2.1758	0.000799523
GO:0019395	fatty acid oxidation	15	1.8087	2.1757	0.0312727
GO:0034440	lipid oxidation	15	1.8087	2.1757	0.0312727
GO:0051260	protein homooligomerization	13	1.8137	2.175	0.209036
GO:0006412	translation	229	1.8197	2.202	1.2346e-33
GO:0009310	amine catabolic process	24	1.8199	2.1762	3.76427e-05
GO:0052547	regulation of peptidase activity	24	1.8217	2.1753	0.172446
GO:0006221	pyrimidine nucleotide biosynthetic process	14	1.825	2.1757	0.0496493
GO:0016054	organic acid catabolic process	16	1.833	2.1758	0.000303241
GO:0046395	carboxylic acid catabolic process	16	1.833	2.1758	0.000303241
GO:0006418	tRNA aminoacylation for protein translation	39	1.8333	2.1796	2.72948e-11
GO:0043038	amino acid activation	39	1.8333	2.1796	2.72948e-11
GO:0043039	tRNA aminoacylation	39	1.8333	2.1796	2.72948e-11
GO:0009165	nucleotide biosynthetic process	54	1.8416	2.1802	2.86058e-05
GO:0006919	activation of caspase activity	13	1.8424	2.175	0.151815
GO:0006399	tRNA metabolic process	71	1.8425	2.1812	1.82039e-09
GO:0006487	protein amino acid N-linked glycosylation	17	1.8473	2.1737	0.93494
GO:0044271	nitrogen compound biosynthetic process	29	1.8477	2.1758	0.110025
GO:0008652	cellular amino acid biosynthetic process	21	1.8477	2.1749	0.543022
GO:0009066	aspartate family amino acid metabolic process	12	1.8562	2.1742	0.732589
GO:0043281	regulation of caspase activity	22	1.859	2.1749	0.385911
GO:0052548	regulation of endopeptidase activity	22	1.859	2.1749	0.385911
GO:0043388	positive regulation of DNA binding	11	1.8594	2.1748	0.205197
GO:0051099	positive regulation of binding	11	1.8594	2.1748	0.205197
GO:0044270	nitrogen compound catabolic process	26	1.8614	2.1762	2.63497e-05
GO:0006084	acetyl-CoA metabolic process	20	1.8634	2.177	4.06067e-05
GO:0009309	amine biosynthetic process	23	1.8638	2.1749	0.582467
GO:0031365	N-terminal protein amino acid modification	10	1.8701	2.1749	0.074806
GO:0043543	protein amino acid acylation	10	1.8701	2.1749	0.139858
GO:0032259	methylation	13	1.8726	2.1749	0.7237
GO:0043414	biopolymer methylation	11	1.8726	2.1748	0.861579
GO:0006520	cellular amino acid metabolic process	110	1.8893	2.1845	6.66613e-12
GO:0009166	nucleotide catabolic process	10	1.8899	2.1749	0.16668
GO:0006576	biogenic amine metabolic process	10	1.8902	2.1748	0.367806
GO:0008064	regulation of actin polymerization or depolymerization	21	1.8911	2.175	0.0109116
GO:0030832	regulation of actin filament length	21	1.8911	2.175	0.0109116
GO:0032535	regulation of cellular component size	21	1.8911	2.175	0.0109116
GO:0006519	cellular amino acid and derivative metabolic process	127	1.893	2.185	1.53935e-11
GO:0006807	nitrogen compound metabolic process	142	1.8937	2.1864	6.54977e-13
GO:0034641	cellular nitrogen compound metabolic process	139	1.8944	2.1862	1.16803e-12
GO:0008033	tRNA processing	35	1.8956	2.1758	0.0152916
GO:0015849	organic acid transport	18	1.8958	2.1749	0.288195
GO:0046942	carboxylic acid transport	18	1.8958	2.1749	0.288195
GO:0006082	organic acid metabolic process	210	1.896	2.1929	1.90889e-13
GO:0009308	amine metabolic process	132	1.8987	2.1852	3.2394e-11
GO:0051090	regulation of transcription factor activity	18	1.9004	2.1748	0.379009
GO:0019752	carboxylic acid metabolic process	206	1.9015	2.1924	8.14482e-13
GO:0006818	hydrogen transport	25	1.9043	2.1749	0.228281
GO:0015992	proton transport	25	1.9043	2.1749	0.228281
GO:0045454	cell redox homeostasis	37	1.9069	2.1758	0.0439576
GO:0006767	water-soluble vitamin metabolic process	24	1.9102	2.177	0.00290826
GO:0019362	pyridine nucleotide metabolic process	12	1.9102	2.1757	0.0208304
GO:0044262	cellular carbohydrate metabolic process	108	1.9146	2.1839	1.16553e-06
GO:0006220	pyrimidine nucleotide metabolic process	17	1.9149	2.1758	0.0757867
GO:0034637	cellular carbohydrate biosynthetic process	26	1.9163	2.177	0.00419246
GO:0000245	spliceosome assembly	10	1.9194	2.1748	0.293862
GO:0009064	glutamine family amino acid metabolic process	26	1.9214	2.1762	0.00357094
GO:0032956	regulation of actin cytoskeleton organization	24	1.9219	2.1749	0.0295585
GO:0032970	regulation of actin filament-based process	24	1.9219	2.1749	0.0295585
GO:0006631	fatty acid metabolic process	63	1.9239	2.1795	0.0114308
GO:0032787	monocarboxylic acid metabolic process	86	1.9259	2.181	0.00128381
GO:0006769	nicotinamide metabolic process	11	1.9266	2.1757	0.0454643
GO:0006753	nucleoside phosphate metabolic process	84	1.9302	2.1816	0.000153246
GO:0009117	nucleotide metabolic process	84	1.9302	2.1816	0.000153246
GO:0055086	nucleobase, nucleoside and nucleotide metabolic process	94	1.9337	2.1828	2.40566e-05
GO:0019438	aromatic compound biosynthetic process	10	1.9371	2.1742	0.708183
GO:0042559	pteridine and derivative biosynthetic process	10	1.9371	2.1742	0.708183
GO:0005975	carbohydrate metabolic process	141	1.939	2.1848	9.69364e-07
GO:0009116	nucleoside metabolic process	21	1.9399	2.1767	0.000101749
GO:0006575	cellular amino acid derivative metabolic process	21	1.9405	2.1757	0.105303
GO:0009110	vitamin biosynthetic process	11	1.9405	2.175	0.268583
GO:0042364	water-soluble vitamin biosynthetic process	11	1.9405	2.175	0.268583
GO:0009156	ribonucleoside monophosphate biosynthetic process	16	1.9414	2.1753	0.0966238
GO:0009161	ribonucleoside monophosphate metabolic process	16	1.9414	2.1753	0.0966238
GO:0016051	carbohydrate biosynthetic process	31	1.942	2.1767	0.0297342
GO:0015837	amine transport	15	1.9449	2.1748	0.830716
GO:0006865	amino acid transport	13	1.9449	2.1748	0.874036
GO:0006066	alcohol metabolic process	107	1.948	2.1804	0.0140447
GO:0009123	nucleoside monophosphate metabolic process	17	1.9489	2.175	0.303177
GO:0009124	nucleoside monophosphate biosynthetic process	17	1.9489	2.175	0.303177
GO:0044242	cellular lipid catabolic process	28	1.95	2.1753	0.106605
GO:0009719	response to endogenous stimulus	26	1.9515	2.1749	0.626972
GO:0009725	response to hormone stimulus	26	1.9515	2.1749	0.626972
GO:0051259	protein oligomerization	24	1.9523	2.1757	0.237352
GO:0006766	vitamin metabolic process	28	1.9555	2.1758	0.103187
GO:0006733	oxidoreduction coenzyme metabolic process	16	1.9555	2.1749	0.552282
GO:0006099	tricarboxylic acid cycle	19	1.9568	2.1767	0.000161806
GO:0009109	coenzyme catabolic process	19	1.9568	2.1767	0.000161806
GO:0046356	acetyl-CoA catabolic process	19	1.9568	2.1767	0.000161806
GO:0051187	cofactor catabolic process	21	1.9568	2.1767	0.00366838
GO:0016053	organic acid biosynthetic process	23	1.9581	2.1749	0.834154
GO:0046394	carboxylic acid biosynthetic process	23	1.9581	2.1749	0.834154
GO:0051436	negative regulation of ubiquitin-protein ligase activity during mitotic cell cycle	51	1.9589	2.1792	0.0681592
GO:0000059	protein import into nucleus, docking	16	1.9623	2.1762	3.39929e-06
GO:0006749	glutathione metabolic process	12	1.9688	2.1753	0.151126
GO:0006790	sulfur metabolic process	30	1.9714	2.1757	0.110185
GO:0006732	coenzyme metabolic process	71	1.9722	2.1808	0.00563867
GO:0000387	spliceosomal snRNP biogenesis	18	1.9723	2.1749	0.29271
GO:0051345	positive regulation of hydrolase activity	22	1.9723	2.1749	0.551268
GO:0034660	ncRNA metabolic process	120	1.9737	2.1802	0.00040526
GO:0051443	positive regulation of ubiquitin-protein ligase activity	54	1.9754	2.1795	0.0168371
GO:0051352	negative regulation of ligase activity	52	1.9754	2.1788	0.114074
GO:0051444	negative regulation of ubiquitin-protein ligase activity	52	1.9754	2.1788	0.114074
GO:0009112	nucleobase metabolic process	14	1.9784	2.1749	0.0676405
GO:0051101	regulation of DNA binding	23	1.9785	2.1748	0.615114
GO:0006081	cellular aldehyde metabolic process	10	1.9848	2.1748	0.382464
GO:0006633	fatty acid biosynthetic process	21	1.9876	2.1748	0.888032
GO:0051186	cofactor metabolic process	89	1.9883	2.1812	0.00861178
GO:0006310	DNA recombination	38	1.9916	2.1757	0.6007
GO:0051437	positive regulation of ubiquitin-protein ligase activity during mitotic cell cycle	53	1.992	2.1795	0.0275084
GO:0031145	anaphase-promoting complex-dependent proteasomal ubiquitin-dependent protein catabolic process	53	1.992	2.1784	0.172295
GO:0009126	purine nucleoside monophosphate metabolic process	11	1.9945	2.1748	0.733066
GO:0009127	purine nucleoside monophosphate biosynthetic process	11	1.9945	2.1748	0.733066
GO:0009167	purine ribonucleoside monophosphate metabolic process	11	1.9945	2.1748	0.733066
GO:0009168	purine ribonucleoside monophosphate biosynthetic process	11	1.9945	2.1748	0.733066
GO:0032990	cell part morphogenesis	17	1.9961	2.1749	0.645684
GO:0048812	neuron projection morphogenesis	17	1.9961	2.1749	0.645684
GO:0048858	cell projection morphogenesis	17	1.9961	2.1749	0.645684
GO:0006779	porphyrin biosynthetic process	11	1.9965	2.1749	0.329989
GO:0033014	tetrapyrrole biosynthetic process	11	1.9965	2.1749	0.329989
GO:0042168	heme metabolic process	11	1.9965	2.1748	0.373818
GO:0051351	positive regulation of ligase activity	56	1.9996	2.1795	0.0153291
GO:0034404	nucleobase, nucleoside and nucleotide biosynthetic process	11	1.9999	2.1749	0.195474
GO:0034654	nucleobase, nucleoside, nucleotide and nucleic acid biosynthetic process	11	1.9999	2.1749	0.195474
GO:0006541	glutamine metabolic process	15	1.9999	2.175	0.354763
GO:0006986	response to unfolded protein	26	2.0034	2.1749	0.633099
GO:0051789	response to protein stimulus	26	2.0034	2.1749	0.633099
GO:0009266	response to temperature stimulus	15	2.0067	2.1748	0.905651
GO:0046483	heterocycle metabolic process	42	2.0117	2.1762	0.0870636
GO:0031347	regulation of defense response	13	2.012	2.1748	0.207026
GO:0007599	hemostasis	13	2.0122	2.1749	0.325268
GO:0007596	blood coagulation	11	2.0122	2.1748	0.580921
GO:0050817	coagulation	11	2.0122	2.1748	0.580921
GO:0006816	calcium ion transport	17	2.014	2.1757	0.0215194
GO:0015674	di-, tri-valent inorganic cation transport	24	2.0147	2.1753	0.14366
GO:0030833	regulation of actin filament polymerization	10	2.0183	2.1742	0.466601
GO:0002252	immune effector process	15	2.0186	2.1737	0.622281
GO:0006022	aminoglycan metabolic process	11	2.0191	2.1749	0.642581
GO:0030203	glycosaminoglycan metabolic process	11	2.0191	2.1749	0.642581
GO:0006820	anion transport	22	2.0213	2.1742	0.706745
GO:0006730	one-carbon metabolic process	29	2.0236	2.175	0.93876
GO:0046148	pigment biosynthetic process	16	2.024	2.1749	0.0893974
GO:0006725	cellular aromatic compound metabolic process	46	2.0273	2.1758	0.200168
GO:0006979	response to oxidative stress	40	2.0328	2.1748	0.916384
GO:0006091	generation of precursor metabolites and energy	131	2.0329	2.1796	0.0200432
GO:0051439	regulation of ubiquitin-protein ligase activity during mitotic cell cycle	56	2.0338	2.1788	0.18414
GO:0051340	regulation of ligase activity	60	2.0338	2.1788	0.185308
GO:0051438	regulation of ubiquitin-protein ligase activity	58	2.0338	2.1788	0.196915
GO:0006890	retrograde vesicle-mediated transport, Golgi to ER	16	2.0346	2.1749	0.828055
GO:0032270	positive regulation of cellular protein metabolic process	22	2.036	2.1748	0.415203
GO:0051247	positive regulation of protein metabolic process	22	2.036	2.1748	0.415203
GO:0000209	protein polyubiquitination	11	2.0363	2.1737	0.623564
GO:0010498	proteasomal protein catabolic process	65	2.0372	2.1795	0.22761
GO:0043161	proteasomal ubiquitin-dependent protein catabolic process	65	2.0372	2.1795	0.22761
GO:0048583	regulation of response to stimulus	34	2.0373	2.1742	0.349152
GO:0009451	RNA modification	16	2.04	2.1742	0.989635
GO:0043623	cellular protein complex assembly	56	2.042	2.1758	0.251385
GO:0055114	oxidation reduction	255	2.0431	2.1814	0.0493257
GO:0030258	lipid modification	25	2.0433	2.1748	0.838688
GO:0043086	negative regulation of catalytic activity	86	2.0434	2.1778	0.48067
GO:0034728	nucleosome organization	17	2.0446	2.1737	0.841225
GO:0043123	positive regulation of I-kappaB kinase/NF-kappaB cascade	34	2.045	2.1742	0.373761
GO:0030031	cell projection assembly	16	2.045	2.1742	0.892764
GO:0006497	protein amino acid lipidation	14	2.0482	2.1748	0.750852
GO:0009069	serine family amino acid metabolic process	13	2.0518	2.1749	0.218607
GO:0042440	pigment metabolic process	19	2.0518	2.1749	0.258432
GO:0030100	regulation of endocytosis	18	2.0571	2.1742	0.813935
GO:0042558	pteridine and derivative metabolic process	12	2.0581	2.1742	0.744342
GO:0044272	sulfur compound biosynthetic process	13	2.0598	2.1748	0.755918
GO:0030705	cytoskeleton-dependent intracellular transport	41	2.062	2.175	0.838712
GO:0045333	cellular respiration	12	2.0633	2.1742	0.792233
GO:0000096	sulfur amino acid metabolic process	13	2.0635	2.1737	0.941483
GO:0042221	response to chemical stimulus	152	2.0644	2.1778	0.276967
GO:0043085	positive regulation of catalytic activity	115	2.0648	2.1799	0.123654
GO:0006457	protein folding	109	2.065	2.1773	0.176929
GO:0019725	cellular homeostasis	78	2.0676	2.1758	0.636533
GO:0018193	peptidyl-amino acid modification	41	2.0728	2.1749	0.510761
GO:0000910	cytokinesis	16	2.073	2.1749	0.866059
GO:0007018	microtubule-based movement	33	2.0732	2.1749	0.753591
GO:0006901	vesicle coating	12	2.0737	2.1742	0.589701
GO:0048200	Golgi transport vesicle coating	10	2.0737	2.1742	0.862815
GO:0048205	COPI coating of Golgi vesicle	10	2.0737	2.1742	0.862815
GO:0048220	cis-Golgi to rough ER vesicle-mediated transport	10	2.0737	2.1742	0.862815
GO:0000718	nucleotide-excision repair, DNA damage removal	13	2.0739	2.1737	0.630921
GO:0006778	porphyrin metabolic process	14	2.0758	2.1748	0.625059
GO:0033013	tetrapyrrole metabolic process	14	2.0758	2.1748	0.625059
GO:0006401	RNA catabolic process	23	2.0759	2.1748	0.912222
GO:0015980	energy derivation by oxidation of organic compounds	35	2.0763	2.1748	0.971414
GO:0001525	angiogenesis	24	2.0764	2.1748	0.953177
GO:0006888	ER to Golgi vesicle-mediated transport	29	2.0787	2.1748	0.534187
GO:0050878	regulation of body fluid levels	16	2.0805	2.1748	0.847095
GO:0000375	RNA splicing, via transesterification reactions	105	2.0811	2.1758	0.132955
GO:0000377	RNA splicing, via transesterification reactions with bulged adenosine as nucleophile	105	2.0811	2.1758	0.132955
GO:0000398	nuclear mRNA splicing, via spliceosome	105	2.0811	2.1758	0.132955
GO:0016569	covalent chromatin modification	20	2.0841	2.1742	0.916136
GO:0006289	nucleotide-excision repair	10	2.0885	2.1742	0.511916
GO:0007266	Rho protein signal transduction	17	2.0892	2.1737	0.688724
GO:0006928	cell motion	85	2.0892	2.1749	0.767035
GO:0019221	cytokine-mediated signaling pathway	12	2.0929	2.1742	0.780411
GO:0044248	cellular catabolic process	400	2.0938	2.1849	0.0342712
GO:0000302	response to reactive oxygen species	12	2.0942	2.1742	0.807528
GO:0042592	homeostatic process	114	2.0955	2.177	0.565708
GO:0016042	lipid catabolic process	48	2.0967	2.1749	0.573444
GO:0022618	ribonucleoprotein complex assembly	59	2.0969	2.1749	0.325517
GO:0003013	circulatory system process	13	2.0981	2.1737	0.67754
GO:0006308	DNA catabolic process	27	2.0981	2.1749	0.9288
GO:0065008	regulation of biological quality	184	2.0983	2.1788	0.256656
GO:0009056	catabolic process	426	2.0987	2.1845	0.0823718
GO:0042391	regulation of membrane potential	10	2.0987	2.1742	0.754753
GO:0051168	nuclear export	27	2.0992	2.1737	0.167524
GO:0048468	cell development	35	2.0993	2.1737	0.569959
GO:0051098	regulation of binding	29	2.0993	2.1737	0.956127
GO:0006413	translational initiation	29	2.1008	2.1737	0.374269
GO:0010033	response to organic substance	17	2.1009	2.1737	0.674625
GO:0006916	anti-apoptosis	58	2.1022	2.1742	0.557329
GO:0043069	negative regulation of programmed cell death	88	2.1022	2.1749	0.557864
GO:0016337	cell-cell adhesion	29	2.1022	2.1737	0.899343
GO:0017038	protein import	38	2.1027	2.1742	0.72013
GO:0022415	viral reproductive process	22	2.1029	2.1748	0.863804
GO:0043066	negative regulation of apoptosis	87	2.1051	2.1749	0.573736
GO:0022411	cellular component disassembly	20	2.1094	2.1748	0.602843
GO:0007417	central nervous system development	12	2.1097	2.1742	0.529502
GO:0008624	induction of apoptosis by extracellular signals	12	2.112	2.1748	0.993506
GO:0009108	coenzyme biosynthetic process	31	2.1123	2.1749	0.723411
GO:0046907	intracellular transport	341	2.1127	2.1799	0.146987
GO:0006461	protein complex assembly	127	2.1127	2.1758	0.317254
GO:0006752	group transfer coenzyme metabolic process	14	2.1128	2.1742	0.0589508
GO:0033673	negative regulation of kinase activity	20	2.1128	2.1742	0.663486
GO:0051348	negative regulation of transferase activity	20	2.1128	2.1742	0.663486
GO:0051188	cofactor biosynthetic process	45	2.1133	2.175	0.965503
GO:0006913	nucleocytoplasmic transport	62	2.1137	2.1742	0.236632
GO:0051169	nuclear transport	62	2.1137	2.1742	0.236632
GO:0006446	regulation of translational initiation	30	2.1143	2.1748	0.762191
GO:0006417	regulation of translation	58	2.1154	2.1748	0.931928
GO:0007605	sensory perception of sound	26	2.1165	2.1749	0.490103
GO:0050954	sensory perception of mechanical stimulus	26	2.1165	2.1749	0.490103
GO:0032271	regulation of protein polymerization	12	2.1165	2.1742	0.591058
GO:0044267	cellular protein metabolic process	962	2.1179	2.198	0.0018692
GO:0030030	cell projection organization	24	2.1179	2.1742	0.752796
GO:0043067	regulation of programmed cell death	187	2.1188	2.1758	0.350143
GO:0034470	ncRNA processing	84	2.1192	2.1749	0.369276
GO:0031399	regulation of protein modification process	22	2.1193	2.1742	0.752166
GO:0032984	macromolecular complex disassembly	11	2.1196	2.1737	0.458034
GO:0051346	negative regulation of hydrolase activity	10	2.1198	2.1731	0.551041
GO:0007005	mitochondrion organization	23	2.1203	2.1749	0.428912
GO:0006811	ion transport	100	2.1211	2.1749	0.257509
GO:0019538	protein metabolic process	971	2.1234	2.1974	0.00249565
GO:0043523	regulation of neuron apoptosis	14	2.1244	2.1742	0.100014
GO:0042981	regulation of apoptosis	185	2.1248	2.1757	0.42065
GO:0006469	negative regulation of protein kinase activity	19	2.1248	2.1737	0.45061
GO:0002694	regulation of leukocyte activation	21	2.1248	2.1737	0.572842
GO:0050865	regulation of cell activation	21	2.1248	2.1737	0.572842
GO:0051093	negative regulation of developmental process	107	2.1248	2.1749	0.712817
GO:0006672	ceramide metabolic process	10	2.1251	2.1742	0.44148
GO:0046519	sphingoid metabolic process	10	2.1251	2.1742	0.44148
GO:0051051	negative regulation of transport	16	2.1284	2.1731	0.991763
GO:0006302	double-strand break repair	20	2.1294	2.1742	0.366352
GO:0010212	response to ionizing radiation	13	2.1302	2.1737	0.604456
GO:0005976	polysaccharide metabolic process	23	2.1312	2.1737	0.403658
GO:0044264	cellular polysaccharide metabolic process	23	2.1312	2.1737	0.403658
GO:0034330	cell junction organization	10	2.1338	2.1731	0.713517
GO:0016050	vesicle organization	20	2.134	2.1742	0.641102
GO:0008152	metabolic process	2332	2.1372	2.2398	7.85767e-05
GO:0007409	axonogenesis	15	2.1378	2.1748	0.885192
GO:0031326	regulation of cellular biosynthetic process	66	2.1386	2.1742	0.838276
GO:0044265	cellular macromolecule catabolic process	303	2.1427	2.1758	0.635392
GO:0044238	primary metabolic process	2058	2.1446	2.2128	0.0147356
GO:0009057	macromolecule catabolic process	309	2.1446	2.1758	0.575478
GO:0048646	anatomical structure formation involved in morphogenesis	29	2.1456	2.1748	0.92921
GO:0044237	cellular metabolic process	2166	2.1468	2.2203	0.0112009
GO:0022607	cellular component assembly	240	2.1491	2.1742	0.630877
GO:0010608	posttranscriptional regulation of gene expression	77	2.1495	2.1748	0.622817
GO:0032268	regulation of cellular protein metabolic process	119	2.1495	2.1748	0.8426
GO:0051641	cellular localization	11	2.1507	2.1737	0.0843829
GO:0006486	protein amino acid glycosylation	37	2.1507	2.1748	0.652383
GO:0043413	biopolymer glycosylation	37	2.1507	2.1748	0.652383
GO:0006874	cellular calcium ion homeostasis	12	2.1517	2.1742	0.535085
GO:0006875	cellular metal ion homeostasis	12	2.1517	2.1742	0.535085
GO:0055065	metal ion homeostasis	12	2.1517	2.1742	0.535085
GO:0055074	calcium ion homeostasis	12	2.1517	2.1742	0.535085
GO:0006812	cation transport	76	2.1548	2.1742	0.546405
GO:0050863	regulation of T cell activation	18	2.1549	2.1731	0.729744
GO:0051249	regulation of lymphocyte activation	20	2.1549	2.1731	0.778367
GO:0006800	oxygen and reactive oxygen species metabolic process	11	2.1564	2.1737	0.426522
GO:0050790	regulation of catalytic activity	193	2.1564	2.1748	0.47173
GO:0065009	regulation of molecular function	217	2.1564	2.1748	0.578529
GO:0006936	muscle contraction	23	2.1577	2.1749	0.918505
GO:0003012	muscle system process	24	2.16	2.1748	0.812258
GO:0043122	regulation of I-kappaB kinase/NF-kappaB cascade	36	2.1607	2.1731	0.73013
GO:0060249	anatomical structure homeostasis	17	2.1611	2.1737	0.311514
GO:0009058	biosynthetic process	895	2.1618	2.1758	0.35509
GO:0051649	establishment of localization in cell	375	2.1621	2.175	0.477306
GO:0044249	cellular biosynthetic process	872	2.1623	2.1754	0.323647
GO:0006950	response to stress	297	2.1629	2.1737	0.14754
GO:0008629	induction of apoptosis by intracellular signals	22	2.1634	2.1731	0.416968
GO:0043933	macromolecular complex subunit organization	242	2.1665	2.1731	0.878003
GO:0034621	cellular macromolecular complex subunit organization	172	2.1665	2.1731	0.940251
GO:0050767	regulation of neurogenesis	12	2.1666	2.1731	0.227486
GO:0051028	mRNA transport	51	2.1674	2.1737	0.774825
GO:0006396	RNA processing	278	2.1677	2.1742	0.501567
GO:0016070	RNA metabolic process	406	2.1677	2.1742	0.596278
GO:0031644	regulation of neurological system process	12	2.1687	2.1731	0.460005
GO:0050804	regulation of synaptic transmission	12	2.1687	2.1731	0.460005
GO:0051969	regulation of transmission of nerve impulse	12	2.1687	2.1731	0.460005
GO:0051493	regulation of cytoskeleton organization	36	2.1691	2.1731	0.50587
GO:0048193	Golgi vesicle transport	65	2.1691	2.1737	0.934074
GO:0032989	cellular component morphogenesis	46	2.1697	2.1731	0.793542
GO:0030029	actin filament-based process	82	2.1728	2.1731	0.613317
GO:0006886	intracellular protein transport	208	2.1734	2.1731	0.652591
GO:0048872	homeostasis of number of cells	10	2.1737	2.1731	0.513717
GO:0015931	nucleobase, nucleoside, nucleotide and nucleic acid transport	60	2.1743	2.1731	0.704364
GO:0050657	nucleic acid transport	56	2.1743	2.1731	0.787713
GO:0050658	RNA transport	56	2.1743	2.1731	0.787713
GO:0051236	establishment of RNA localization	56	2.1743	2.1731	0.787713
GO:0051716	cellular response to stimulus	142	2.1747	2.1731	0.078462
GO:0000077	DNA damage checkpoint	14	2.1767	2.1731	0.46427
GO:0034960	cellular biopolymer metabolic process	993	2.1773	2.171	0.416183
GO:0009987	cellular process	3037	2.1792	2.1328	0.072192
GO:0006605	protein targeting	81	2.1796	2.1725	0.553247
GO:0006606	protein import into nucleus	27	2.1796	2.1725	0.831244
GO:0007010	cytoskeleton organization	31	2.1796	2.172	0.839007
GO:0051170	nuclear import	29	2.1796	2.1725	0.981956
GO:0051606	detection of stimulus	10	2.1803	2.1731	0.376364
GO:0034622	cellular macromolecular complex assembly	161	2.1804	2.1725	0.816026
GO:0065003	macromolecular complex assembly	231	2.1804	2.1725	0.919515
GO:0007126	meiosis	11	2.1819	2.1725	0.0380376
GO:0034645	cellular macromolecule biosynthetic process	659	2.1821	2.1699	0.400897
GO:0034961	cellular biopolymer biosynthetic process	656	2.1823	2.1695	0.437033
GO:0043284	biopolymer biosynthetic process	656	2.1823	2.1695	0.437033
GO:0009059	macromolecule biosynthetic process	661	2.1825	2.1691	0.439163
GO:0022406	membrane docking	19	2.1834	2.1725	0.813864
GO:0006810	transport	780	2.1834	2.1632	0.888435
GO:0051246	regulation of protein metabolic process	143	2.1843	2.1725	0.824185
GO:0043170	macromolecule metabolic process	1712	2.185	2.1604	0.433485
GO:0007600	sensory perception	50	2.1851	2.1731	0.607894
GO:0006917	induction of apoptosis	67	2.1854	2.1725	0.311253
GO:0012502	induction of programmed cell death	67	2.1854	2.1725	0.311253
GO:0050870	positive regulation of T cell activation	13	2.1854	2.1725	0.371946
GO:0043065	positive regulation of apoptosis	87	2.1854	2.1725	0.428286
GO:0043068	positive regulation of programmed cell death	87	2.1854	2.1725	0.428286
GO:0045597	positive regulation of cell differentiation	13	2.1854	2.1725	0.706532
GO:0044260	cellular macromolecule metabolic process	1676	2.1856	2.1589	0.463485
GO:0008380	RNA splicing	172	2.1856	2.1705	0.950979
GO:0051234	establishment of localization	790	2.1859	2.1621	0.790595
GO:0030099	myeloid cell differentiation	14	2.1866	2.1731	0.55041
GO:0007265	Ras protein signal transduction	43	2.1883	2.1725	0.875125
GO:0050896	response to stimulus	475	2.1894	2.1701	0.0926264
GO:0015031	protein transport	365	2.1917	2.1624	0.237724
GO:0045184	establishment of protein localization	365	2.1917	2.1624	0.237724
GO:0065002	intracellular protein transmembrane transport	47	2.1917	2.172	0.474357
GO:0000184	nuclear-transcribed mRNA catabolic process, nonsense-mediated decay	11	2.1927	2.1725	0.202737
GO:0006402	mRNA catabolic process	15	2.1927	2.1725	0.203142
GO:0032269	negative regulation of cellular protein metabolic process	37	2.1927	2.172	0.802325
GO:0051248	negative regulation of protein metabolic process	37	2.1927	2.172	0.802325
GO:0030001	metal ion transport	49	2.1938	2.1725	0.680448
GO:0007264	small GTPase mediated signal transduction	103	2.194	2.171	0.574181
GO:0030036	actin cytoskeleton organization	77	2.194	2.1725	0.650438
GO:0006508	proteolysis	300	2.1946	2.1677	0.0572081
GO:0006397	mRNA processing	180	2.195	2.1695	0.932104
GO:0051656	establishment of organelle localization	17	2.1972	2.1725	0.0993198
GO:0016071	mRNA metabolic process	197	2.1973	2.1691	0.947864
GO:0010740	positive regulation of protein kinase cascade	39	2.1987	2.1725	0.731593
GO:0000902	cell morphogenesis	33	2.2006	2.172	0.341115
GO:0030155	regulation of cell adhesion	23	2.2006	2.1725	0.862545
GO:0022900	electron transport chain	62	2.2009	2.1705	0.241873
GO:0048731	system development	68	2.201	2.1731	0.0961306
GO:0009894	regulation of catabolic process	13	2.2011	2.1725	0.0515362
GO:0051128	regulation of cellular component organization	120	2.2014	2.1715	0.680572
GO:0005977	glycogen metabolic process	17	2.2025	2.1725	0.327179
GO:0006073	cellular glucan metabolic process	17	2.2025	2.1725	0.327179
GO:0016477	cell migration	40	2.2036	2.1731	0.460658
GO:0048870	cell motility	40	2.2036	2.1731	0.460658
GO:0009967	positive regulation of signal transduction	52	2.204	2.1722	0.586507
GO:0033043	regulation of organelle organization	44	2.206	2.1715	0.936861
GO:0010627	regulation of protein kinase cascade	49	2.2094	2.171	0.661667
GO:0050793	regulation of developmental process	247	2.2105	2.1699	0.710133
GO:0043285	biopolymer catabolic process	264	2.2115	2.1677	0.0142631
GO:0033554	cellular response to stress	134	2.2128	2.1722	0.0473634
GO:0034984	cellular response to DNA damage stimulus	116	2.2128	2.1722	0.0724742
GO:0000041	transition metal ion transport	16	2.2133	2.1731	0.992339
GO:0043283	biopolymer metabolic process	1468	2.2136	2.1386	0.0119757
GO:0006891	intra-Golgi vesicle-mediated transport	15	2.2161	2.172	0.243725
GO:0006892	post-Golgi vesicle-mediated transport	13	2.2161	2.1725	0.370609
GO:0009628	response to abiotic stimulus	58	2.2179	2.1731	0.365915
GO:0051494	negative regulation of cytoskeleton organization	21	2.2181	2.172	0.58266
GO:0007267	cell-cell signaling	47	2.224	2.172	0.0610487
GO:0022414	reproductive process	47	2.224	2.171	0.0629386
GO:0006629	lipid metabolic process	224	2.2255	2.17	0.262545
GO:0006139	nucleobase, nucleoside, nucleotide and nucleic acid metabolic process	897	2.2308	2.1577	0.0296891
GO:0006334	nucleosome assembly	13	2.2308	2.172	0.537583
GO:0048278	vesicle docking	16	2.2325	2.171	0.0453646
GO:0006112	energy reserve metabolic process	20	2.2326	2.1722	0.185426
GO:0044255	cellular lipid metabolic process	183	2.233	2.1699	0.306814
GO:0048167	regulation of synaptic plasticity	10	2.2338	2.1722	0.350685
GO:0007610	behavior	48	2.234	2.1722	0.533367
GO:0046578	regulation of Ras protein signal transduction	23	2.2347	2.172	0.0116199
GO:0035023	regulation of Rho protein signal transduction	15	2.2347	2.1725	0.0663889
GO:0016192	vesicle-mediated transport	221	2.2351	2.1624	0.00969977
GO:0002697	regulation of immune effector process	13	2.2351	2.1725	0.987337
GO:0016570	histone modification	18	2.2365	2.1731	0.811207
GO:0006904	vesicle docking during exocytosis	15	2.2368	2.1701	0.00981829
GO:0016197	endosome transport	25	2.2368	2.172	0.230556
GO:0008219	cell death	161	2.2374	2.1674	0.0748374
GO:0016265	death	161	2.2374	2.1674	0.0748374
GO:0032147	activation of protein kinase activity	12	2.2377	2.1731	0.760484
GO:0006974	response to DNA damage stimulus	131	2.2394	2.172	0.0456919
GO:0006470	protein amino acid dephosphorylation	38	2.24	2.1715	0.157914
GO:0008285	negative regulation of cell proliferation	60	2.2413	2.1705	0.1518
GO:0051603	proteolysis involved in cellular protein catabolic process	210	2.2418	2.1655	0.00607399
GO:0006259	DNA metabolic process	192	2.2423	2.1686	0.0373465
GO:0042493	response to drug	13	2.2437	2.1725	0.524857
GO:0006511	ubiquitin-dependent protein catabolic process	209	2.2443	2.1643	0.00439569
GO:0019941	modification-dependent protein catabolic process	209	2.2443	2.1643	0.00439569
GO:0043632	modification-dependent macromolecule catabolic process	209	2.2443	2.1643	0.00439569
GO:0044257	cellular protein catabolic process	211	2.2443	2.1643	0.00537473
GO:0006364	rRNA processing	43	2.2443	2.172	0.464246
GO:0016072	rRNA metabolic process	43	2.2443	2.172	0.464246
GO:0030163	protein catabolic process	217	2.2457	2.1641	0.00445578
GO:0016043	cellular component organization	620	2.2466	2.1542	0.00115671
GO:0048532	anatomical structure arrangement	620	2.2466	2.1542	0.00115671
GO:0008654	phospholipid biosynthetic process	30	2.2467	2.1705	0.033975
GO:0046467	membrane lipid biosynthetic process	30	2.2467	2.1705	0.033975
GO:0009755	hormone-mediated signaling	11	2.248	2.1725	0.322609
GO:0012501	programmed cell death	146	2.2481	2.1675	0.109915
GO:0006338	chromatin remodeling	18	2.2508	2.1722	0.36497
GO:0000956	nuclear-transcribed mRNA catabolic process	12	2.2523	2.1722	0.0925665
GO:0007399	nervous system development	54	2.2525	2.1722	0.101666
GO:0007626	locomotory behavior	26	2.253	2.1722	0.492019
GO:0006260	DNA replication	85	2.2535	2.1682	0.0331822
GO:0006915	apoptosis	145	2.2589	2.1674	0.097449
GO:0051094	positive regulation of developmental process	108	2.2589	2.1695	0.157468
GO:0009611	response to wounding	30	2.2604	2.1722	0.434847
GO:0007276	gamete generation	40	2.262	2.17	0.0139055
GO:0000082	G1/S transition of mitotic cell cycle	19	2.2631	2.172	0.128909
GO:0044419	interspecies interaction between organisms	119	2.2631	2.1699	0.179021
GO:0045596	negative regulation of cell differentiation	11	2.2631	2.1725	0.654213
GO:0008283	cell proliferation	112	2.2639	2.1705	0.0477627
GO:0051336	regulation of hydrolase activity	62	2.264	2.1715	0.691996
GO:0002696	positive regulation of leukocyte activation	14	2.2643	2.1722	0.654574
GO:0050867	positive regulation of cell activation	14	2.2643	2.1722	0.654574
GO:0051251	positive regulation of lymphocyte activation	14	2.2643	2.1722	0.654574
GO:0016044	membrane organization	115	2.2654	2.1677	0.0096279
GO:0007517	muscle organ development	27	2.2658	2.1725	0.314576
GO:0050877	neurological system process	71	2.2659	2.172	0.362329
GO:0050890	cognition	67	2.2659	2.172	0.403311
GO:0006405	RNA export from nucleus	18	2.2678	2.1715	0.841736
GO:0007229	integrin-mediated signaling pathway	18	2.2716	2.1715	0.236161
GO:0030005	cellular di-, tri-valent inorganic cation homeostasis	25	2.2717	2.1725	0.299634
GO:0055066	di-, tri-valent inorganic cation homeostasis	27	2.2717	2.1725	0.313639
GO:0048878	chemical homeostasis	51	2.2717	2.1725	0.320521
GO:0003008	system process	112	2.2733	2.1705	0.130951
GO:0000003	reproduction	41	2.2761	2.1699	0.011455
GO:0019953	sexual reproduction	41	2.2761	2.1699	0.011455
GO:0009607	response to biotic stimulus	60	2.2769	2.1722	0.612664
GO:0065007	biological regulation	1449	2.2801	2.1011	1.47134e-11
GO:0040007	growth	19	2.2807	2.1701	0.0225722
GO:0006873	cellular ion homeostasis	37	2.2807	2.172	0.229173
GO:0055082	cellular chemical homeostasis	37	2.2807	2.172	0.229173
GO:0030003	cellular cation homeostasis	29	2.2807	2.172	0.245379
GO:0055080	cation homeostasis	31	2.2807	2.172	0.257886
GO:0001932	regulation of protein amino acid phosphorylation	13	2.2807	2.1725	0.513139
GO:0042110	T cell activation	13	2.2807	2.1725	0.572432
GO:0048584	positive regulation of response to stimulus	19	2.2807	2.1725	0.707964
GO:0016311	dephosphorylation	44	2.2825	2.1705	0.187033
GO:0009605	response to external stimulus	64	2.2827	2.17	0.16045
GO:0031647	regulation of protein stability	14	2.2844	2.1731	0.130529
GO:0007507	heart development	28	2.286	2.1705	0.0738795
GO:0051704	multi-organism process	140	2.2889	2.168	0.170518
GO:0048522	positive regulation of cellular process	312	2.2898	2.1619	0.0123129
GO:0008544	epidermis development	17	2.2902	2.1725	0.543442
GO:0032940	secretion by cell	33	2.2922	2.1699	0.211687
GO:0008610	lipid biosynthetic process	96	2.2929	2.1686	0.0373798
GO:0043087	regulation of GTPase activity	29	2.2929	2.1701	0.0903548
GO:0002376	immune system process	126	2.2947	2.1686	0.151412
GO:0048518	positive regulation of biological process	329	2.2957	2.1617	0.00877868
GO:0030518	steroid hormone receptor signaling pathway	17	2.2962	2.172	0.0920743
GO:0008630	DNA damage response, signal transduction resulting in induction of apoptosis	12	2.2985	2.1731	0.489569
GO:0046903	secretion	46	2.3	2.169	0.157839
GO:0007611	learning or memory	18	2.3001	2.1722	0.293168
GO:0040011	locomotion	16	2.3001	2.1715	0.474447
GO:0050794	regulation of cellular process	1293	2.3022	2.1012	1.06791e-12
GO:0050789	regulation of biological process	1342	2.3026	2.0988	7.21426e-14
GO:0002682	regulation of immune system process	43	2.303	2.1701	0.432724
GO:0032502	developmental process	1040	2.3049	2.1247	3.58337e-11
GO:0051129	negative regulation of cellular component organization	34	2.3076	2.17	0.10201
GO:0006887	exocytosis	23	2.3078	2.1691	0.0672111
GO:0007154	cell communication	594	2.3093	2.1496	5.53966e-06
GO:0048523	negative regulation of cellular process	320	2.312	2.1609	0.0264803
GO:0048534	hemopoietic or lymphoid organ development	15	2.312	2.171	0.0700682
GO:0006406	mRNA export from nucleus	15	2.3135	2.171	0.128191
GO:0006955	immune response	73	2.3142	2.171	0.23039
GO:0031570	DNA integrity checkpoint	15	2.3142	2.1725	0.291516
GO:0007165	signal transduction	556	2.3143	2.1496	9.21468e-06
GO:0006376	mRNA splice site selection	10	2.3162	2.1722	0.394672
GO:0051239	regulation of multicellular organismal process	46	2.3168	2.1705	0.190921
GO:0048519	negative regulation of biological process	332	2.3169	2.1606	0.0180366
GO:0007283	spermatogenesis	32	2.3186	2.1695	0.00936636
GO:0048232	male gamete generation	32	2.3186	2.1695	0.00936636
GO:0010605	negative regulation of macromolecule metabolic process	115	2.3196	2.1641	0.0694386
GO:0010639	negative regulation of organelle organization	25	2.3196	2.1701	0.116474
GO:0022613	ribonucleoprotein complex biogenesis	47	2.3196	2.171	0.248056
GO:0006935	chemotaxis	15	2.3196	2.172	0.507939
GO:0042330	taxis	15	2.3196	2.172	0.507939
GO:0009888	tissue development	30	2.3219	2.1705	0.298945
GO:0006281	DNA repair	106	2.3229	2.1705	0.0272761
GO:0007242	intracellular signaling cascade	283	2.3232	2.1581	1.69876e-05
GO:0007034	vacuolar transport	12	2.3258	2.1731	0.657221
GO:0050801	ion homeostasis	40	2.3274	2.1715	0.172428
GO:0032446	protein modification by small protein conjugation	32	2.3289	2.1722	0.18937
GO:0045595	regulation of cell differentiation	36	2.3289	2.1705	0.405069
GO:0019220	regulation of phosphate metabolic process	22	2.3293	2.1722	0.433904
GO:0051174	regulation of phosphorus metabolic process	22	2.3293	2.1722	0.433904
GO:0022402	cell cycle process	207	2.3319	2.1618	8.23798e-05
GO:0016567	protein ubiquitination	29	2.332	2.1725	0.181179
GO:0002757	immune response-activating signal transduction	10	2.3332	2.1722	0.773602
GO:0002764	immune response-regulating signal transduction	10	2.3332	2.1722	0.773602
GO:0002253	activation of immune response	14	2.3332	2.1722	0.88327
GO:0007519	skeletal muscle tissue development	13	2.3374	2.1725	0.428391
GO:0014706	striated muscle tissue development	13	2.3374	2.1725	0.428391
GO:0048856	anatomical structure development	219	2.3388	2.1618	9.43465e-05
GO:0016445	somatic diversification of immunoglobulins	10	2.3422	2.1731	0.276636
GO:0016447	somatic recombination of immunoglobulin gene segments	10	2.3422	2.1731	0.276636
GO:0006270	DNA replication initiation	10	2.346	2.17	0.000110734
GO:0010604	positive regulation of macromolecule metabolic process	103	2.346	2.1677	0.0359223
GO:0050776	regulation of immune response	19	2.346	2.172	0.746779
GO:0042035	regulation of cytokine biosynthetic process	11	2.346	2.1725	0.9155
GO:0043412	biopolymer modification	432	2.3469	2.152	5.78321e-07
GO:0006952	defense response	48	2.3478	2.1705	0.64265
GO:0007186	G-protein coupled receptor protein signaling pathway	31	2.3484	2.172	0.359423
GO:0009892	negative regulation of metabolic process	138	2.3491	2.1632	0.0682135
GO:0031324	negative regulation of cellular metabolic process	136	2.3491	2.1632	0.0791074
GO:0006954	inflammatory response	24	2.3494	2.1722	0.593458
GO:0051707	response to other organism	28	2.3498	2.1705	0.234945
GO:0031323	regulation of cellular metabolic process	585	2.3501	2.1383	5.65186e-09
GO:0006464	protein modification process	410	2.3501	2.152	5.6687e-07
GO:0006793	phosphorus metabolic process	239	2.3501	2.1577	2.62304e-05
GO:0006796	phosphate metabolic process	239	2.3501	2.1577	2.62304e-05
GO:0009893	positive regulation of metabolic process	112	2.3525	2.1675	0.0336199
GO:0031325	positive regulation of cellular metabolic process	112	2.3525	2.1675	0.0336199
GO:0051052	regulation of DNA metabolic process	30	2.3583	2.1705	0.241433
GO:0019222	regulation of metabolic process	609	2.359	2.1359	6.07882e-10
GO:0007162	negative regulation of cell adhesion	13	2.359	2.171	0.129569
GO:0051347	positive regulation of transferase activity	32	2.3617	2.1715	0.172278
GO:0048869	cellular developmental process	175	2.3618	2.1629	0.00304634
GO:0043687	post-translational protein modification	284	2.371	2.1529	4.34809e-06
GO:0006996	organelle organization	265	2.3713	2.1604	0.000614051
GO:0001501	skeletal system development	25	2.3751	2.172	0.202786
GO:0032501	multicellular organismal process	258	2.3754	2.1598	4.95674e-05
GO:0007017	microtubule-based process	78	2.377	2.168	0.00804263
GO:0042325	regulation of phosphorylation	21	2.379	2.172	0.315033
GO:0051100	negative regulation of binding	10	2.3799	2.1731	0.585809
GO:0006944	membrane fusion	22	2.3814	2.1705	0.127223
GO:0002200	somatic diversification of immune receptors	12	2.3815	2.1722	0.153105
GO:0002562	somatic diversification of immune receptors via germline recombination within a single locus	12	2.3815	2.1722	0.153105
GO:0016444	somatic cell DNA recombination	12	2.3815	2.1722	0.153105
GO:0009653	anatomical structure morphogenesis	131	2.3818	2.1627	0.00148769
GO:0007040	lysosome organization	11	2.3839	2.1725	0.0708887
GO:0030521	androgen receptor signaling pathway	14	2.3842	2.1715	0.0451808
GO:0030522	intracellular receptor-mediated signaling pathway	18	2.3842	2.1715	0.0665829
GO:0006644	phospholipid metabolic process	48	2.3856	2.1686	0.0020345
GO:0051049	regulation of transport	48	2.3858	2.1705	0.514331
GO:0060255	regulation of macromolecule metabolic process	558	2.3866	2.1372	1.65152e-10
GO:0009615	response to virus	25	2.387	2.1701	0.0398854
GO:0033674	positive regulation of kinase activity	31	2.387	2.171	0.0970084
GO:0007178	transmembrane receptor protein serine/threonine kinase signaling pathway	11	2.387	2.171	0.112705
GO:0045860	positive regulation of protein kinase activity	29	2.387	2.171	0.115043
GO:0050778	positive regulation of immune response	15	2.387	2.172	0.777297
GO:0006643	membrane lipid metabolic process	59	2.389	2.1678	0.000941618
GO:0046474	glycerophospholipid biosynthetic process	15	2.389	2.171	0.0086284
GO:0042770	DNA damage response, signal transduction	24	2.3894	2.1722	0.421893
GO:0009966	regulation of signal transduction	116	2.3906	2.1642	0.00671991
GO:0006897	endocytosis	64	2.3928	2.1675	0.000389125
GO:0032879	regulation of localization	49	2.3938	2.1701	0.400327
GO:0010324	membrane invagination	65	2.3942	2.1674	0.00022677
GO:0051056	regulation of small GTPase mediated signal transduction	36	2.3972	2.1695	0.00121762
GO:0006694	steroid biosynthetic process	34	2.4009	2.1686	0.00905237
GO:0010468	regulation of gene expression	503	2.4015	2.1398	2.88896e-10
GO:0016310	phosphorylation	187	2.4032	2.1583	3.69951e-05
GO:0008284	positive regulation of cell proliferation	61	2.4032	2.1691	0.0969697
GO:0006275	regulation of DNA replication	15	2.4032	2.171	0.255605
GO:0051235	maintenance of location	20	2.4033	2.1722	0.361153
GO:0009889	regulation of biosynthetic process	491	2.4104	2.1398	1.42553e-10
GO:0007268	synaptic transmission	20	2.4118	2.1715	0.249884
GO:0010556	regulation of macromolecule biosynthetic process	482	2.4119	2.1397	1.04427e-10
GO:0002684	positive regulation of immune system process	26	2.4128	2.17	0.567818
GO:0046822	regulation of nucleocytoplasmic transport	15	2.4129	2.171	0.173072
GO:0032386	regulation of intracellular transport	17	2.4129	2.171	0.251406
GO:0051651	maintenance of location in cell	19	2.4129	2.172	0.27331
GO:0007160	cell-matrix adhesion	17	2.4181	2.172	0.105097
GO:0008360	regulation of cell shape	14	2.4197	2.1722	0.412821
GO:0046466	membrane lipid catabolic process	10	2.4201	2.1722	0.298101
GO:0006650	glycerophospholipid metabolic process	24	2.4203	2.17	0.00323794
GO:0009887	organ morphogenesis	46	2.4233	2.1686	0.00175562
GO:0000165	MAPKKK cascade	18	2.4235	2.1715	0.137401
GO:0006468	protein amino acid phosphorylation	163	2.4236	2.1583	2.04899e-06
GO:0006297	nucleotide-excision repair, DNA gap filling	15	2.4285	2.172	0.0156738
GO:0032507	maintenance of protein location in cell	16	2.4324	2.1715	0.215127
GO:0045185	maintenance of protein location	16	2.4324	2.1715	0.215127
GO:0010557	positive regulation of macromolecule biosynthetic process	87	2.4331	2.1674	0.00861323
GO:0042127	regulation of cell proliferation	126	2.4349	2.1654	0.012495
GO:0015672	monovalent inorganic cation transport	40	2.435	2.1715	0.553283
GO:0040029	regulation of gene expression, epigenetic	13	2.4408	2.172	0.164125
GO:0010629	negative regulation of gene expression	85	2.4421	2.1674	0.0968666
GO:0022904	respiratory electron transport chain	36	2.443	2.168	0.00429464
GO:0009891	positive regulation of biosynthetic process	92	2.4468	2.1671	0.00639248
GO:0045893	positive regulation of transcription, DNA-dependent	68	2.4468	2.1677	0.0138097
GO:0051254	positive regulation of RNA metabolic process	70	2.4468	2.1677	0.0164713
GO:0016126	sterol biosynthetic process	24	2.4474	2.17	0.0179733
GO:0051240	positive regulation of multicellular organismal process	16	2.4476	2.1705	0.148665
GO:0006366	transcription from RNA polymerase II promoter	54	2.4486	2.168	0.00328439
GO:0045321	leukocyte activation	35	2.4492	2.1701	0.0921374
GO:0002009	morphogenesis of an epithelium	16	2.45	2.1722	0.518053
GO:0007033	vacuole organization	12	2.4579	2.1722	0.0344965
GO:0019219	regulation of nucleobase, nucleoside, nucleotide and nucleic acid metabolic process	459	2.4606	2.1384	4.50634e-11
GO:0007243	protein kinase cascade	55	2.4606	2.1677	0.00220344
GO:0051338	regulation of transferase activity	67	2.4606	2.1691	0.0231626
GO:0009890	negative regulation of biosynthetic process	91	2.467	2.1668	0.0721473
GO:0010558	negative regulation of macromolecule biosynthetic process	85	2.467	2.1668	0.0758154
GO:0001666	response to hypoxia	17	2.467	2.172	0.324676
GO:0006695	cholesterol biosynthetic process	19	2.4675	2.1699	0.00519339
GO:0019216	regulation of lipid metabolic process	11	2.4675	2.172	0.331131
GO:0010628	positive regulation of gene expression	82	2.468	2.1671	0.00461869
GO:0043549	regulation of kinase activity	66	2.4692	2.1686	0.0137974
GO:0043405	regulation of MAP kinase activity	26	2.4692	2.1722	0.0910405
GO:0051252	regulation of RNA metabolic process	391	2.4714	2.1398	2.0756e-11
GO:0006325	chromatin organization	81	2.4714	2.1643	0.0223869
GO:0051130	positive regulation of cellular component organization	20	2.4729	2.1715	0.568222
GO:0045941	positive regulation of transcription	81	2.4755	2.1668	0.0031694
GO:0045935	positive regulation of nucleobase, nucleoside, nucleotide and nucleic acid metabolic process	85	2.4755	2.1668	0.00484528
GO:0001775	cell activation	38	2.4776	2.1695	0.0446377
GO:0045859	regulation of protein kinase activity	63	2.4779	2.1682	0.0083543
GO:0000187	activation of MAPK activity	15	2.4779	2.172	0.0283997
GO:0045449	regulation of transcription	426	2.478	2.1397	6.77837e-12
GO:0030154	cell differentiation	138	2.4786	2.1632	0.00069439
GO:0006612	protein targeting to membrane	13	2.4793	2.1701	0.051751
GO:0046649	lymphocyte activation	32	2.4793	2.17	0.108357
GO:0009314	response to radiation	37	2.4806	2.172	0.0900542
GO:0008202	steroid metabolic process	57	2.4817	2.1643	0.000273973
GO:0045934	negative regulation of nucleobase, nucleoside, nucleotide and nucleic acid metabolic process	94	2.4854	2.1671	0.114535
GO:0051179	localization	32	2.4868	2.1715	0.0246326
GO:0040008	regulation of growth	50	2.4883	2.1686	0.00224148
GO:0031667	response to nutrient levels	12	2.4924	2.1715	0.0401125
GO:0009991	response to extracellular stimulus	14	2.4924	2.1715	0.0858044
GO:0051276	chromosome organization	121	2.4932	2.1618	8.48891e-05
GO:0031589	cell-substrate adhesion	18	2.4936	2.1715	0.0730456
GO:0006665	sphingolipid metabolic process	16	2.4953	2.1715	0.0175754
GO:0006355	regulation of transcription, DNA-dependent	380	2.4955	2.14	2.33863e-12
GO:0006869	lipid transport	31	2.4955	2.1691	0.0238619
GO:0006350	transcription	351	2.4979	2.1402	2.0964e-14
GO:0007155	cell adhesion	116	2.5002	2.1629	0.000171362
GO:0022610	biological adhesion	116	2.5002	2.1629	0.000171362
GO:0016481	negative regulation of transcription	79	2.5039	2.1674	0.0639875
GO:0007166	cell surface receptor linked signal transduction	151	2.5064	2.1621	0.00162047
GO:0022604	regulation of cell morphogenesis	15	2.5064	2.172	0.315279
GO:0000226	microtubule cytoskeleton organization	38	2.5066	2.1695	0.0119038
GO:0008104	protein localization	23	2.5089	2.171	0.0214128
GO:0048732	gland development	11	2.5098	2.1701	0.00930152
GO:0002521	leukocyte differentiation	15	2.5098	2.171	0.0343798
GO:0016568	chromatin modification	65	2.5112	2.1674	0.0117396
GO:0003002	regionalization	19	2.5147	2.1701	0.0609895
GO:0048598	embryonic morphogenesis	21	2.5147	2.1699	0.0699493
GO:0016331	morphogenesis of embryonic epithelium	13	2.5147	2.172	0.317488
GO:0032774	RNA biosynthetic process	72	2.5149	2.1642	0.000307295
GO:0006351	transcription, DNA-dependent	70	2.5149	2.1655	0.000525185
GO:0006898	receptor-mediated endocytosis	14	2.5189	2.1705	0.00561245
GO:0048513	organ development	126	2.522	2.1622	1.86085e-05
GO:0000075	cell cycle checkpoint	31	2.5302	2.1678	0.000566871
GO:0001558	regulation of cell growth	37	2.5343	2.1691	0.0070191
GO:0007612	learning	11	2.5343	2.171	0.00927454
GO:0007420	brain development	19	2.5343	2.171	0.0596547
GO:0016125	sterol metabolic process	33	2.5421	2.1678	0.000175421
GO:0033036	macromolecule localization	24	2.5448	2.1705	0.0099941
GO:0001701	in utero embryonic development	18	2.5497	2.17	0.0705447
GO:0009792	embryonic development ending in birth or egg hatching	18	2.5497	2.17	0.0705447
GO:0043009	chordate embryonic development	18	2.5497	2.17	0.0705447
GO:0030384	phosphoinositide metabolic process	19	2.5603	2.1701	0.00253092
GO:0007389	pattern specification process	28	2.5625	2.1686	0.00357037
GO:0015698	inorganic anion transport	12	2.5709	2.1715	0.0283316
GO:0046489	phosphoinositide biosynthetic process	12	2.5717	2.1715	0.00629442
GO:0051223	regulation of protein transport	15	2.5718	2.1701	0.0318426
GO:0042306	regulation of protein import into nucleus	11	2.5718	2.171	0.0857289
GO:0042990	regulation of transcription factor import into nucleus	11	2.5718	2.171	0.0857289
GO:0065004	protein-DNA complex assembly	47	2.5752	2.1674	0.000641195
GO:0031110	regulation of microtubule polymerization or depolymerization	12	2.5811	2.1705	0.000599844
GO:0031111	negative regulation of microtubule polymerization or depolymerization	12	2.5811	2.1705	0.000599844
GO:0032886	regulation of microtubule-based process	12	2.5811	2.1705	0.000599844
GO:0009968	negative regulation of signal transduction	21	2.5812	2.172	0.336074
GO:0007051	spindle organization	21	2.584	2.171	0.118586
GO:0032318	regulation of Ras GTPase activity	21	2.5854	2.1701	0.0105323
GO:0001817	regulation of cytokine production	11	2.5878	2.172	0.179714
GO:0022403	cell cycle phase	111	2.5938	2.1618	1.25588e-06
GO:0007093	mitotic cell cycle checkpoint	19	2.5938	2.1691	0.0025136
GO:0042445	hormone metabolic process	13	2.5953	2.171	0.0448242
GO:0009411	response to UV	17	2.5991	2.172	0.0509992
GO:0007163	establishment or maintenance of cell polarity	19	2.6022	2.171	0.190003
GO:0051726	regulation of cell cycle	115	2.6033	2.1621	6.65637e-08
GO:0007067	mitosis	85	2.6065	2.1621	4.8513e-08
GO:0022603	regulation of anatomical structure morphogenesis	22	2.6067	2.1715	0.160134
GO:0009952	anterior/posterior pattern formation	15	2.6113	2.1701	0.0164873
GO:0007601	visual perception	27	2.6117	2.1701	0.042916
GO:0050953	sensory perception of light stimulus	27	2.6117	2.1701	0.042916
GO:0006518	peptide metabolic process	12	2.6148	2.1722	0.0588663
GO:0009416	response to light stimulus	25	2.6161	2.171	0.00538804
GO:0043406	positive regulation of MAP kinase activity	17	2.6161	2.171	0.0058889
GO:0007026	negative regulation of microtubule depolymerization	10	2.6204	2.1705	0.000709861
GO:0031114	regulation of microtubule depolymerization	10	2.6204	2.1705	0.000709861
GO:0030182	neuron differentiation	10	2.6282	2.1715	0.033727
GO:0051253	negative regulation of RNA metabolic process	52	2.6296	2.168	0.0429851
GO:0007049	cell cycle	198	2.6351	2.1545	1.0141e-11
GO:0007275	multicellular organismal development	111	2.6377	2.1624	1.83533e-07
GO:0051301	cell division	108	2.6497	2.1622	1.04367e-07
GO:0030098	lymphocyte differentiation	11	2.6509	2.171	0.00392735
GO:0030324	lung development	11	2.6509	2.1701	0.0581734
GO:0006720	isoprenoid metabolic process	12	2.6745	2.17	0.00349747
GO:0045892	negative regulation of transcription, DNA-dependent	50	2.676	2.1677	0.0112839
GO:0006323	DNA packaging	16	2.6827	2.17	0.00106362
GO:0006357	regulation of transcription from RNA polymerase II promoter	114	2.6941	2.1578	5.18664e-11
GO:0033157	regulation of intracellular protein transport	14	2.698	2.1705	0.040395
GO:0019932	second-messenger-mediated signaling	31	2.6985	2.1682	0.000262285
GO:0048015	phosphoinositide-mediated signaling	23	2.6985	2.1699	0.00383896
GO:0016049	cell growth	10	2.699	2.1715	0.00689459
GO:0051272	positive regulation of cell motion	12	2.7043	2.1715	0.23248
GO:0007346	regulation of mitotic cell cycle	45	2.7071	2.1643	2.5042e-06
GO:0007088	regulation of mitosis	19	2.7071	2.1701	0.00594607
GO:0007167	enzyme linked receptor protein signaling pathway	41	2.7081	2.1678	0.00599543
GO:0010564	regulation of cell cycle process	26	2.7172	2.17	0.017239
GO:0006333	chromatin assembly or disassembly	16	2.72	2.17	0.00383109
GO:0007169	transmembrane receptor protein tyrosine kinase signaling pathway	27	2.7258	2.1699	0.0195336
GO:0051050	positive regulation of transport	13	2.7258	2.171	0.436986
GO:0046777	protein amino acid autophosphorylation	15	2.7347	2.1691	1.68397e-05
GO:0016485	protein processing	31	2.7347	2.1668	0.000158769
GO:0016540	protein autoprocessing	17	2.7347	2.1691	0.000542739
GO:0032312	regulation of ARF GTPase activity	10	2.741	2.1705	0.00899837
GO:0009790	embryonic development	32	2.752	2.1677	0.00215675
GO:0030261	chromosome condensation	14	2.7741	2.1695	2.42438e-05
GO:0008203	cholesterol metabolic process	28	2.7748	2.1677	1.67411e-05
GO:0006813	potassium ion transport	12	2.7824	2.1705	0.000956096
GO:0031328	positive regulation of cellular biosynthetic process	11	2.7879	2.1725	0.296386
GO:0051270	regulation of cell motion	26	2.8164	2.17	0.0753755
GO:0007076	mitotic chromosome condensation	11	2.819	2.1699	1.29335e-08
GO:0007059	chromosome segregation	14	2.8334	2.17	0.00353285
GO:0045926	negative regulation of growth	19	2.8344	2.1701	0.00951926
GO:0030308	negative regulation of cell growth	17	2.8344	2.1701	0.0179652
GO:0006120	mitochondrial electron transport, NADH to ubiquinone	28	2.8492	2.1677	5.67462e-06
GO:0030334	regulation of cell migration	20	2.8509	2.17	0.00949564
GO:0051053	negative regulation of DNA metabolic process	12	2.8614	2.1715	0.121528
GO:0042254	ribosome biogenesis	28	2.8876	2.1695	0.00919261
GO:0016055	Wnt receptor signaling pathway	12	2.8972	2.17	0.000139591
GO:0006352	transcription initiation	35	2.9125	2.1677	1.54935e-06
GO:0007219	Notch signaling pathway	10	2.9278	2.1715	0.040298
GO:0006354	RNA elongation	25	2.9468	2.1677	3.05959e-08
GO:0043062	extracellular structure organization	16	2.9698	2.1722	0.00971271
GO:0006367	transcription initiation from RNA polymerase II promoter	30	2.9733	2.1677	7.41979e-07
GO:0045786	negative regulation of cell cycle	39	2.9796	2.1691	5.78803e-05
GO:0007050	cell cycle arrest	27	3.0128	2.1677	1.84459e-07
GO:0045637	regulation of myeloid cell differentiation	11	3.0135	2.172	0.265352
GO:0007411	axon guidance	10	3.0596	2.1705	8.89932e-05
GO:0006368	RNA elongation from RNA polymerase II promoter	24	3.0606	2.1677	2.22976e-08
GO:0042113	B cell activation	16	3.1299	2.17	0.00140356
GO:0030198	extracellular matrix organization	13	3.132	2.1725	0.0276399
GO:0045944	positive regulation of transcription from RNA polymerase II promoter	33	3.1541	2.1643	1.56664e-08
GO:0000122	negative regulation of transcription from RNA polymerase II promoter	29	3.1541	2.1677	9.18464e-05
GO:0000079	regulation of cyclin-dependent protein kinase activity	20	3.1931	2.1695	5.77903e-05
GO:0035239	tube morphogenesis	10	3.3017	2.1695	6.94477e-12
GO:0045787	positive regulation of cell cycle	10	3.3252	2.1715	0.0160588
GO:0007568	aging	10	3.4603	2.1722	0.00027775
GO:0003006	reproductive developmental process	12	3.6588	2.1705	0.0003397
GO:0050678	regulation of epithelial cell proliferation	10	3.8176	2.1722	0.290186
GO:0000070	mitotic sister chromatid segregation	10	3.8369	2.1695	6.01948e-12
GO:0000819	sister chromatid segregation	10	3.8369	2.1695	6.01948e-12

## Sheet: C2C12
GO ID	GO category (mouse C2C12)	# of proteins in category	Median protein turnover value of category	Median protein turnover value of all other proteins	Probability value for null correlation
GO:0009145	purine nucleoside triphosphate biosynthetic process	17	1.3181	1.9236	9.9331e-35
GO:0009206	purine ribonucleoside triphosphate biosynthetic process	17	1.3181	1.9236	9.9331e-35
GO:0006412	translation	162	1.55	1.952	3.2192e-28
GO:0009201	ribonucleoside triphosphate biosynthetic process	18	1.3195	1.9242	4.90791e-27
GO:0006754	ATP biosynthetic process	12	1.2579	1.9228	6.6642e-25
GO:0006749	glutathione metabolic process	11	1.2678	1.9227	7.35607e-22
GO:0006519	cellular amino acid and derivative metabolic process	91	1.5751	1.9366	7.88765e-21
GO:0055114	oxidation reduction	242	1.5031	1.9619	1.22417e-19
GO:0009308	amine metabolic process	94	1.5719	1.9364	1.57304e-18
GO:0034641	cellular nitrogen compound metabolic process	98	1.5719	1.937	7.87419e-18
GO:0006082	organic acid metabolic process	170	1.5699	1.9515	1.0388e-17
GO:0006807	nitrogen compound metabolic process	101	1.5705	1.9374	1.05905e-17
GO:0006520	cellular amino acid metabolic process	72	1.5719	1.933	1.21482e-17
GO:0019752	carboxylic acid metabolic process	169	1.5705	1.9512	2.5088e-17
GO:0009109	coenzyme catabolic process	18	1.3694	1.9231	1.44102e-16
GO:0051187	cofactor catabolic process	18	1.3694	1.9231	1.44102e-16
GO:0008152	metabolic process	1692	1.7958	2.0835	2.30663e-16
GO:0006099	tricarboxylic acid cycle	17	1.3738	1.923	5.58111e-15
GO:0046356	acetyl-CoA catabolic process	17	1.3738	1.923	5.58111e-15
GO:0006732	coenzyme metabolic process	55	1.3738	1.9275	5.95205e-15
GO:0009310	amine catabolic process	18	1.4033	1.9234	9.99372e-15
GO:0044270	nitrogen compound catabolic process	18	1.4033	1.9234	9.99372e-15
GO:0009142	nucleoside triphosphate biosynthetic process	19	1.321	1.9236	3.68295e-14
GO:0046164	alcohol catabolic process	34	1.4189	1.9255	2.89365e-13
GO:0016052	carbohydrate catabolic process	38	1.407	1.9256	4.00598e-13
GO:0009063	cellular amino acid catabolic process	16	1.3678	1.9231	7.3206e-13
GO:0006769	nicotinamide metabolic process	10	1.3657	1.9226	1.17498e-12
GO:0019362	pyridine nucleotide metabolic process	10	1.3657	1.9226	1.17498e-12
GO:0005975	carbohydrate metabolic process	119	1.4651	1.9334	1.28957e-12
GO:0006084	acetyl-CoA metabolic process	19	1.3738	1.923	2.15301e-12
GO:0043648	dicarboxylic acid metabolic process	10	1.4486	1.9226	4.59255e-12
GO:0005996	monosaccharide metabolic process	66	1.4453	1.9272	6.60207e-12
GO:0019318	hexose metabolic process	66	1.4453	1.9272	6.60207e-12
GO:0006007	glucose catabolic process	32	1.4189	1.9254	1.10217e-11
GO:0019320	hexose catabolic process	32	1.4189	1.9254	1.10217e-11
GO:0046365	monosaccharide catabolic process	32	1.4189	1.9254	1.10217e-11
GO:0044275	cellular carbohydrate catabolic process	36	1.4221	1.9255	1.67444e-11
GO:0006766	vitamin metabolic process	21	1.3855	1.9248	3.02114e-11
GO:0051186	cofactor metabolic process	69	1.4526	1.9283	3.81997e-10
GO:0006767	water-soluble vitamin metabolic process	18	1.3657	1.9234	8.32846e-10
GO:0022900	electron transport chain	58	1.4191	1.9275	1.98786e-09
GO:0006091	generation of precursor metabolites and energy	101	1.494	1.9311	2.009e-09
GO:0044262	cellular carbohydrate metabolic process	98	1.4924	1.9288	3.32981e-09
GO:0009144	purine nucleoside triphosphate metabolic process	22	1.3605	1.9242	5.23268e-09
GO:0006096	glycolysis	27	1.4342	1.9248	7.73141e-09
GO:0006006	glucose metabolic process	51	1.4554	1.9255	1.52051e-08
GO:0009205	purine ribonucleoside triphosphate metabolic process	21	1.3497	1.9236	3.78159e-08
GO:0009199	ribonucleoside triphosphate metabolic process	22	1.3936	1.9242	4.46537e-08
GO:0045454	cell redox homeostasis	35	1.4499	1.9254	8.87068e-08
GO:0009141	nucleoside triphosphate metabolic process	24	1.4047	1.9242	2.73459e-07
GO:0044237	cellular metabolic process	1515	1.839	2.0198	4.16201e-07
GO:0055086	nucleobase, nucleoside and nucleotide metabolic process	76	1.555	1.9275	4.88283e-07
GO:0006066	alcohol metabolic process	98	1.5074	1.9279	6.66918e-07
GO:0009260	ribonucleotide biosynthetic process	33	1.4972	1.9254	7.81359e-07
GO:0006753	nucleoside phosphate metabolic process	70	1.5665	1.9268	4.07327e-06
GO:0009117	nucleotide metabolic process	70	1.5665	1.9268	4.07327e-06
GO:0006418	tRNA aminoacylation for protein translation	27	1.6097	1.9248	8.77173e-06
GO:0043038	amino acid activation	27	1.6097	1.9248	8.77173e-06
GO:0043039	tRNA aminoacylation	27	1.6097	1.9248	8.77173e-06
GO:0009309	amine biosynthetic process	19	1.5374	1.9236	1.11728e-05
GO:0006575	cellular amino acid derivative metabolic process	22	1.5589	1.9234	1.20964e-05
GO:0032787	monocarboxylic acid metabolic process	87	1.5751	1.9294	1.56515e-05
GO:0009152	purine ribonucleotide biosynthetic process	29	1.4437	1.9236	1.81488e-05
GO:0009259	ribonucleotide metabolic process	38	1.5102	1.9251	3.21248e-05
GO:0046034	ATP metabolic process	16	1.3181	1.9228	5.22117e-05
GO:0006164	purine nucleotide biosynthetic process	32	1.499	1.9242	5.80779e-05
GO:0044271	nitrogen compound biosynthetic process	23	1.5374	1.9248	7.05926e-05
GO:0008652	cellular amino acid biosynthetic process	17	1.4754	1.9233	8.33409e-05
GO:0009165	nucleotide biosynthetic process	49	1.552	1.9254	0.000198685
GO:0046165	alcohol biosynthetic process	10	1.4136	1.9221	0.00026744
GO:0009069	serine family amino acid metabolic process	10	1.5289	1.9226	0.000316495
GO:0009150	purine ribonucleotide metabolic process	34	1.5087	1.9234	0.000356696
GO:0006790	sulfur metabolic process	20	1.4676	1.9231	0.000687949
GO:0022904	respiratory electron transport chain	15	1.3684	1.9227	0.000766985
GO:0006163	purine nucleotide metabolic process	39	1.5249	1.9236	0.000879769
GO:0008064	regulation of actin polymerization or depolymerization	21	1.5281	1.923	0.00186516
GO:0006414	translational elongation	11	1.4411	1.9225	0.00350672
GO:0051258	protein polymerization	16	1.5273	1.9226	0.00442483
GO:0006733	oxidoreduction coenzyme metabolic process	13	1.4554	1.9225	0.00533164
GO:0030832	regulation of actin filament length	22	1.5509	1.9228	0.00596857
GO:0032535	regulation of cellular component size	22	1.5509	1.9228	0.00596857
GO:0044238	primary metabolic process	1411	1.8627	1.962	0.00738906
GO:0030834	regulation of actin filament depolymerization	10	1.5509	1.9221	0.00766354
GO:0006220	pyrimidine nucleotide metabolic process	12	1.511	1.9213	0.00998551
GO:0006631	fatty acid metabolic process	65	1.6885	1.9255	0.0108157
GO:0006818	hydrogen transport	22	1.5043	1.9226	0.0110434
GO:0015992	proton transport	22	1.5043	1.9226	0.0110434
GO:0009116	nucleoside metabolic process	11	1.552	1.9217	0.0111319
GO:0006725	cellular aromatic compound metabolic process	32	1.6516	1.9231	0.0115433
GO:0009064	glutamine family amino acid metabolic process	16	1.5217	1.9221	0.0170451
GO:0006334	nucleosome assembly	16	1.6086	1.9221	0.020135
GO:0019725	cellular homeostasis	77	1.733	1.9248	0.0235173
GO:0006221	pyrimidine nucleotide biosynthetic process	11	1.5249	1.9209	0.0288689
GO:0006040	amino sugar metabolic process	10	1.4228	1.9213	0.0341087
GO:0046483	heterocycle metabolic process	32	1.6719	1.9227	0.038144
GO:0006810	transport	625	1.8761	1.9294	0.0406006
GO:0032956	regulation of actin cytoskeleton organization	24	1.5924	1.9226	0.0436206
GO:0051234	establishment of localization	628	1.8763	1.9288	0.0444525
GO:0034637	cellular carbohydrate biosynthetic process	18	1.5005	1.9221	0.0596046
GO:0042592	homeostatic process	112	1.7888	1.9234	0.0630664
GO:0032970	regulation of actin filament-based process	25	1.611	1.9225	0.0645685
GO:0034728	nucleosome organization	17	1.7228	1.9217	0.0646308
GO:0006399	tRNA metabolic process	39	1.7166	1.923	0.0663962
GO:0034660	ncRNA metabolic process	52	1.719	1.9234	0.0689292
GO:0034622	cellular macromolecular complex assembly	83	1.8878	1.9227	0.0693529
GO:0009056	catabolic process	311	1.8627	1.9236	0.102208
GO:0006629	lipid metabolic process	178	1.8052	1.9255	0.103389
GO:0065004	protein-DNA complex assembly	20	1.7465	1.9213	0.105441
GO:0044248	cellular catabolic process	286	1.8616	1.9231	0.119464
GO:0043623	cellular protein complex assembly	36	1.7843	1.9221	0.119629
GO:0009108	coenzyme biosynthetic process	18	1.5955	1.9213	0.122363
GO:0044249	cellular biosynthetic process	546	1.8532	1.9288	0.135015
GO:0065008	regulation of biological quality	171	1.8008	1.9254	0.139735
GO:0034621	cellular macromolecular complex subunit organization	87	1.9057	1.9217	0.141927
GO:0006486	protein amino acid glycosylation	22	1.6585	1.9221	0.148166
GO:0043413	biopolymer glycosylation	22	1.6585	1.9221	0.148166
GO:0009058	biosynthetic process	567	1.859	1.9275	0.148827
GO:0006839	mitochondrial transport	14	1.6676	1.9203	0.149127
GO:0007611	learning or memory	17	1.7705	1.9209	0.152409
GO:0006457	protein folding	67	1.7369	1.923	0.153339
GO:0051028	mRNA transport	30	1.8077	1.9221	0.171645
GO:0006730	one-carbon metabolic process	22	1.6941	1.9221	0.176095
GO:0016051	carbohydrate biosynthetic process	22	1.5625	1.9213	0.185423
GO:0006800	oxygen and reactive oxygen species metabolic process	13	1.494	1.9217	0.186061
GO:0051649	establishment of localization in cell	259	1.8761	1.9248	0.189151
GO:0051188	cofactor biosynthetic process	29	1.6422	1.9217	0.199602
GO:0044255	cellular lipid metabolic process	155	1.8087	1.9254	0.202539
GO:0048545	response to steroid hormone stimulus	11	1.6365	1.9209	0.214559
GO:0030833	regulation of actin filament polymerization	11	1.5018	1.9209	0.224169
GO:0050877	neurological system process	36	1.8524	1.9221	0.246669
GO:0006979	response to oxidative stress	29	1.5037	1.9225	0.255816
GO:0006487	protein amino acid N-linked glycosylation	10	1.5552	1.9203	0.258539
GO:0050657	nucleic acid transport	32	1.8077	1.9221	0.260043
GO:0050658	RNA transport	32	1.8077	1.9221	0.260043
GO:0051236	establishment of RNA localization	32	1.8077	1.9221	0.260043
GO:0046148	pigment biosynthetic process	11	1.751	1.9198	0.260418
GO:0046907	intracellular transport	239	1.8761	1.9236	0.275197
GO:0009991	response to extracellular stimulus	21	1.6837	1.9217	0.280604
GO:0031667	response to nutrient levels	21	1.6837	1.9217	0.280604
GO:0015931	nucleobase, nucleoside, nucleotide and nucleic acid transport	34	1.8077	1.9221	0.282938
GO:0051168	nuclear export	13	1.6507	1.9198	0.333465
GO:0050890	cognition	31	1.8765	1.9209	0.368196
GO:0010564	regulation of cell cycle process	15	1.651	1.9198	0.379441
GO:0008610	lipid biosynthetic process	72	1.7794	1.9228	0.405343
GO:0019751	polyol metabolic process	10	1.4684	1.9193	0.411082
GO:0006665	sphingolipid metabolic process	10	1.6625	1.9193	0.420434
GO:0046903	secretion	33	1.8479	1.9209	0.42772
GO:0007017	microtubule-based process	55	1.8765	1.9209	0.431613
GO:0032269	negative regulation of cellular protein metabolic process	35	1.8591	1.9209	0.432758
GO:0006887	exocytosis	14	1.8831	1.9193	0.478036
GO:0007018	microtubule-based movement	27	1.8079	1.9198	0.496658
GO:0042221	response to chemical stimulus	138	1.8181	1.9254	0.498648
GO:0022406	membrane docking	12	1.8422	1.9193	0.504851
GO:0048278	vesicle docking	12	1.8422	1.9193	0.504851
GO:0016054	organic acid catabolic process	10	1.4282	1.9193	0.505645
GO:0046395	carboxylic acid catabolic process	10	1.4282	1.9193	0.505645
GO:0009719	response to endogenous stimulus	23	1.7371	1.9225	0.512448
GO:0009725	response to hormone stimulus	23	1.7371	1.9225	0.512448
GO:0045926	negative regulation of growth	11	1.8618	1.9188	0.521821
GO:0000302	response to reactive oxygen species	11	1.4499	1.9198	0.537623
GO:0016042	lipid catabolic process	35	1.8765	1.9188	0.544793
GO:0006633	fatty acid biosynthetic process	24	1.6904	1.9221	0.55062
GO:0030705	cytoskeleton-dependent intracellular transport	31	1.8765	1.9188	0.553013
GO:0065002	intracellular protein transmembrane transport	31	1.8411	1.9225	0.5678
GO:0032940	secretion by cell	23	1.8667	1.9198	0.569165
GO:0051248	negative regulation of protein metabolic process	36	1.8612	1.9203	0.583692
GO:0007584	response to nutrient	14	1.6956	1.9203	0.597874
GO:0007626	locomotory behavior	23	1.7705	1.9225	0.603345
GO:0019538	protein metabolic process	729	1.8765	1.9295	0.609745
GO:0006497	protein amino acid lipidation	10	1.7311	1.9193	0.616515
GO:0044267	cellular protein metabolic process	718	1.8754	1.9294	0.620147
GO:0048609	reproductive process in a multicellular organism	13	1.8166	1.9209	0.626745
GO:0006888	ER to Golgi vesicle-mediated transport	23	1.8948	1.9198	0.638741
GO:0006720	isoprenoid metabolic process	11	1.8258	1.9198	0.662024
GO:0042440	pigment metabolic process	13	1.8242	1.9188	0.662473
GO:0048193	Golgi vesicle transport	34	1.803	1.9213	0.671226
GO:0043065	positive regulation of apoptosis	43	1.7948	1.9217	0.675813
GO:0043068	positive regulation of programmed cell death	43	1.7948	1.9217	0.675813
GO:0006917	induction of apoptosis	28	1.6789	1.9213	0.698744
GO:0012502	induction of programmed cell death	28	1.6789	1.9213	0.698744
GO:0016053	organic acid biosynthetic process	27	1.7433	1.9217	0.701755
GO:0046394	carboxylic acid biosynthetic process	27	1.7433	1.9217	0.701755
GO:0006986	response to unfolded protein	19	1.7141	1.9198	0.715206
GO:0051789	response to protein stimulus	19	1.7141	1.9198	0.715206
GO:0006904	vesicle docking during exocytosis	11	1.8881	1.9188	0.721553
GO:0009156	ribonucleoside monophosphate biosynthetic process	14	1.8844	1.9184	0.740058
GO:0009161	ribonucleoside monophosphate metabolic process	14	1.8844	1.9184	0.740058
GO:0010639	negative regulation of organelle organization	20	1.8046	1.9203	0.751757
GO:0051494	negative regulation of cytoskeleton organization	20	1.8046	1.9203	0.751757
GO:0032271	regulation of protein polymerization	16	1.7657	1.9203	0.751944
GO:0015031	protein transport	291	1.9001	1.9225	0.761486
GO:0045184	establishment of protein localization	291	1.9001	1.9225	0.761486
GO:0009123	nucleoside monophosphate metabolic process	15	1.9217	1.918	0.780328
GO:0009124	nucleoside monophosphate biosynthetic process	15	1.9217	1.918	0.780328
GO:0007610	behavior	48	1.839	1.9221	0.784036
GO:0006919	activation of caspase activity	10	1.7837	1.9213	0.816136
GO:0043280	positive regulation of caspase activity	10	1.7837	1.9213	0.816136
GO:0016192	vesicle-mediated transport	176	1.8972	1.9203	0.829625
GO:0008380	RNA splicing	84	1.884	1.9193	0.831266
GO:0044242	cellular lipid catabolic process	20	1.7777	1.9184	0.832703
GO:0007088	regulation of mitosis	11	1.839	1.9188	0.848642
GO:0043123	positive regulation of I-kappaB kinase/NF-kappaB cascade	17	1.8583	1.9188	0.849887
GO:0051345	positive regulation of hydrolase activity	15	1.7948	1.9209	0.852986
GO:0065003	macromolecular complex assembly	106	1.9272	1.9171	0.875041
GO:0006886	intracellular protein transport	158	1.8783	1.9228	0.880409
GO:0015672	monovalent inorganic cation transport	39	1.9257	1.918	0.898845
GO:0042391	regulation of membrane potential	14	1.8267	1.9193	0.914555
GO:0007005	mitochondrion organization	15	1.8169	1.9198	0.926712
GO:0043933	macromolecular complex subunit organization	109	1.9338	1.9154	0.979669
GO:0006397	mRNA processing	106	1.8934	1.9203	0.982075
GO:0007600	sensory perception	16	1.8799	1.9193	0.988289
GO:0006944	membrane fusion	12	1.7569	1.9203	0.993883
GO:0001558	regulation of cell growth	20	1.8226	1.9193	0.994466
GO:0042110	T cell activation	19	1.8316	1.9198	0.992527
GO:0043281	regulation of caspase activity	12	1.8091	1.9203	0.988198
GO:0052548	regulation of endopeptidase activity	12	1.8091	1.9203	0.988198
GO:0007346	regulation of mitotic cell cycle	26	1.7899	1.9193	0.986891
GO:0010035	response to inorganic substance	16	1.803	1.9213	0.983729
GO:0010212	response to ionizing radiation	10	1.7443	1.9193	0.977695
GO:0006396	RNA processing	135	1.9005	1.9198	0.976908
GO:0033043	regulation of organelle organization	45	1.8633	1.9209	0.966522
GO:0016071	mRNA metabolic process	117	1.9005	1.9188	0.966285
GO:0010038	response to metal ion	15	1.7827	1.9209	0.962716
GO:0048878	chemical homeostasis	51	1.9175	1.9188	0.958224
GO:0052547	regulation of peptidase activity	13	1.8235	1.9198	0.941873
GO:0008654	phospholipid biosynthetic process	23	2.063	1.918	0.918444
GO:0046467	membrane lipid biosynthetic process	23	2.063	1.918	0.918444
GO:0016070	RNA metabolic process	186	1.9029	1.9193	0.914716
GO:0010740	positive regulation of protein kinase cascade	21	1.8583	1.9188	0.897891
GO:0030099	myeloid cell differentiation	16	1.8823	1.9193	0.880499
GO:0051493	regulation of cytoskeleton organization	42	1.873	1.9203	0.875923
GO:0010033	response to organic substance	23	1.7361	1.9217	0.864612
GO:0007268	synaptic transmission	13	1.9188	1.918	0.833855
GO:0007276	gamete generation	35	1.8569	1.9188	0.829323
GO:0046474	glycerophospholipid biosynthetic process	11	2.0696	1.918	0.809256
GO:0048534	hemopoietic or lymphoid organ development	18	1.9925	1.9184	0.798932
GO:0051606	detection of stimulus	10	2.0232	1.9184	0.787313
GO:0050801	ion homeostasis	43	1.9255	1.918	0.76467
GO:0042692	muscle cell differentiation	10	1.8154	1.9184	0.750248
GO:0030030	cell projection organization	30	1.9099	1.9184	0.73021
GO:0000075	cell cycle checkpoint	16	2.0511	1.9184	0.729745
GO:0006811	ion transport	92	1.9178	1.9189	0.722459
GO:0006913	nucleocytoplasmic transport	33	1.9764	1.9175	0.716562
GO:0051169	nuclear transport	33	1.9764	1.9175	0.716562
GO:0019395	fatty acid oxidation	10	2.0634	1.9177	0.707674
GO:0034440	lipid oxidation	10	2.0634	1.9177	0.707674
GO:0006643	membrane lipid metabolic process	46	2.0786	1.9165	0.704333
GO:0007283	spermatogenesis	31	1.8569	1.9188	0.700034
GO:0048232	male gamete generation	31	1.8569	1.9188	0.700034
GO:0000003	reproduction	36	1.9312	1.9184	0.674484
GO:0019953	sexual reproduction	36	1.9312	1.9184	0.674484
GO:0051050	positive regulation of transport	12	1.8916	1.9184	0.66959
GO:0006778	porphyrin metabolic process	10	1.8728	1.9184	0.668515
GO:0033013	tetrapyrrole metabolic process	10	1.8728	1.9184	0.668515
GO:0000226	microtubule cytoskeleton organization	23	1.9198	1.9175	0.642776
GO:0022607	cellular component assembly	113	1.9407	1.9149	0.624136
GO:0006812	cation transport	75	1.9257	1.918	0.620632
GO:0000041	transition metal ion transport	12	1.7738	1.9193	0.606931
GO:0055080	cation homeostasis	31	1.9897	1.9175	0.604613
GO:0043122	regulation of I-kappaB kinase/NF-kappaB cascade	19	2.0021	1.918	0.598382
GO:0051336	regulation of hydrolase activity	41	1.9817	1.9175	0.580551
GO:0030865	cortical cytoskeleton organization	10	2.0433	1.9184	0.555643
GO:0048872	homeostasis of number of cells	11	1.9029	1.9188	0.555282
GO:0009628	response to abiotic stimulus	44	1.9262	1.9184	0.538419
GO:0051129	negative regulation of cellular component organization	29	1.8828	1.9188	0.529769
GO:0032879	regulation of localization	38	1.9424	1.9184	0.52293
GO:0006984	ER-nuclear signaling pathway	10	2.0705	1.9177	0.52081
GO:0006873	cellular ion homeostasis	38	1.9438	1.9177	0.518828
GO:0055082	cellular chemical homeostasis	38	1.9438	1.9177	0.518828
GO:0006461	protein complex assembly	59	1.9498	1.9154	0.5187
GO:0006694	steroid biosynthetic process	20	1.8805	1.9193	0.510307
GO:0007568	aging	12	1.8522	1.9184	0.492573
GO:0018193	peptidyl-amino acid modification	41	1.9374	1.918	0.490729
GO:0051170	nuclear import	17	2.005	1.9175	0.477639
GO:0001889	liver development	12	2.1449	1.9177	0.474299
GO:0051101	regulation of DNA binding	11	1.9029	1.9188	0.462479
GO:0042770	DNA damage response, signal transduction	11	2.3658	1.918	0.460194
GO:0034961	cellular biopolymer biosynthetic process	390	1.9764	1.9142	0.455475
GO:0043284	biopolymer biosynthetic process	390	1.9764	1.9142	0.455475
GO:0009314	response to radiation	21	1.9749	1.9175	0.453823
GO:0009607	response to biotic stimulus	44	2.0398	1.9165	0.448643
GO:0009126	purine nucleoside monophosphate metabolic process	11	1.9255	1.9175	0.442129
GO:0009127	purine nucleoside monophosphate biosynthetic process	11	1.9255	1.9175	0.442129
GO:0009167	purine ribonucleoside monophosphate metabolic process	11	1.9255	1.9175	0.442129
GO:0009168	purine ribonucleoside monophosphate biosynthetic process	11	1.9255	1.9175	0.442129
GO:0015837	amine transport	12	2.0266	1.9184	0.43022
GO:0031401	positive regulation of protein modification process	11	1.7371	1.9198	0.430212
GO:0003008	system process	68	1.9823	1.9165	0.429508
GO:0010638	positive regulation of organelle organization	12	1.8735	1.9189	0.429344
GO:0016126	sterol biosynthetic process	13	1.9022	1.9188	0.424854
GO:0009894	regulation of catabolic process	10	2.0534	1.9184	0.423093
GO:0042176	regulation of protein catabolic process	10	2.0534	1.9184	0.423093
GO:0006695	cholesterol biosynthetic process	11	1.9022	1.9188	0.421457
GO:0030097	hemopoiesis	13	2.4547	1.9175	0.416193
GO:0034645	cellular macromolecule biosynthetic process	392	1.9764	1.9142	0.415856
GO:0000059	protein import into nucleus, docking	12	1.9218	1.9184	0.4135
GO:0050863	regulation of T cell activation	16	1.954	1.9177	0.409643
GO:0006605	protein targeting	45	2.0301	1.9168	0.385955
GO:0006865	amino acid transport	10	2.0266	1.9184	0.379408
GO:0006820	anion transport	21	2.4746	1.9175	0.373187
GO:0009059	macromolecule biosynthetic process	395	1.9893	1.9123	0.35724
GO:0009791	post-embryonic development	17	1.9255	1.918	0.344365
GO:0007420	brain development	23	1.9188	1.918	0.334918
GO:0009987	cellular process	2220	1.9251	1.8837	0.33467
GO:0051049	regulation of transport	35	2.048	1.9168	0.324482
GO:0006644	phospholipid metabolic process	39	2.0876	1.9162	0.323303
GO:0030031	cell projection assembly	20	1.9769	1.9177	0.31841
GO:0017038	protein import	22	2.1117	1.9161	0.30785
GO:0006333	chromatin assembly or disassembly	11	2.1403	1.918	0.304304
GO:0051707	response to other organism	11	2.2264	1.9175	0.303839
GO:0002696	positive regulation of leukocyte activation	11	1.7422	1.9188	0.302932
GO:0050867	positive regulation of cell activation	11	1.7422	1.9188	0.302932
GO:0051251	positive regulation of lymphocyte activation	11	1.7422	1.9188	0.302932
GO:0001525	angiogenesis	24	2.1248	1.9158	0.294888
GO:0030098	lymphocyte differentiation	13	1.9374	1.918	0.292903
GO:0050896	response to stimulus	335	1.9188	1.918	0.290493
GO:0034470	ncRNA processing	25	1.9938	1.9175	0.282281
GO:0007267	cell-cell signaling	17	2.0908	1.9175	0.27785
GO:0034960	cellular biopolymer metabolic process	561	1.9749	1.9053	0.275781
GO:0042981	regulation of apoptosis	105	1.892	1.9188	0.270695
GO:0043067	regulation of programmed cell death	105	1.892	1.9188	0.270695
GO:0016050	vesicle organization	10	1.961	1.9184	0.26711
GO:0006650	glycerophospholipid metabolic process	23	2.1202	1.9168	0.253161
GO:0051051	negative regulation of transport	13	2.048	1.918	0.251636
GO:0000902	cell morphogenesis	44	1.9513	1.9177	0.248691
GO:0002521	leukocyte differentiation	18	1.8978	1.9184	0.240862
GO:0022414	reproductive process	27	1.9379	1.9168	0.239357
GO:0006325	chromatin organization	50	2.2062	1.9158	0.232207
GO:0030182	neuron differentiation	11	1.8591	1.9188	0.230466
GO:0048167	regulation of synaptic plasticity	11	1.8591	1.9188	0.226353
GO:0031399	regulation of protein modification process	22	1.7971	1.9193	0.221749
GO:0030003	cellular cation homeostasis	25	2.2701	1.9168	0.217354
GO:0051716	cellular response to stimulus	66	2.105	1.9142	0.216435
GO:0006606	protein import into nucleus	16	2.0986	1.9171	0.216042
GO:0002694	regulation of leukocyte activation	19	1.9749	1.9175	0.216016
GO:0051249	regulation of lymphocyte activation	19	1.9749	1.9175	0.216016
GO:0006874	cellular calcium ion homeostasis	13	2.2701	1.9175	0.21105
GO:0006875	cellular metal ion homeostasis	13	2.2701	1.9175	0.21105
GO:0006937	regulation of muscle contraction	12	2.2974	1.9171	0.205845
GO:0043086	negative regulation of catalytic activity	19	1.9897	1.9175	0.203389
GO:0051094	positive regulation of developmental process	70	1.9762	1.9171	0.197657
GO:0007272	ensheathment of neurons	11	2.048	1.918	0.194471
GO:0008366	axon ensheathment	11	2.048	1.918	0.194471
GO:0042552	myelination	11	2.048	1.918	0.194471
GO:0019220	regulation of phosphate metabolic process	19	1.9897	1.918	0.191456
GO:0051174	regulation of phosphorus metabolic process	19	1.9897	1.918	0.191456
GO:0015674	di-, tri-valent inorganic cation transport	29	1.9897	1.9175	0.190493
GO:0001764	neuron migration	12	1.8975	1.9189	0.189891
GO:0030384	phosphoinositide metabolic process	20	2.1165	1.9171	0.187626
GO:0007010	cytoskeleton organization	23	2.2824	1.918	0.18341
GO:0001666	response to hypoxia	13	2.048	1.9168	0.177572
GO:0006952	defense response	40	2.1167	1.9171	0.177309
GO:0051098	regulation of binding	16	1.967	1.9184	0.174431
GO:0032943	mononuclear cell proliferation	10	1.9103	1.9184	0.174014
GO:0046651	lymphocyte proliferation	10	1.9103	1.9184	0.174014
GO:0006950	response to stress	202	2.0109	1.9118	0.173758
GO:0032268	regulation of cellular protein metabolic process	89	1.9269	1.9168	0.171391
GO:0040008	regulation of growth	43	2.2102	1.915	0.170139
GO:0002237	response to molecule of bacterial origin	10	2.295	1.9171	0.166511
GO:0032496	response to lipopolysaccharide	10	2.295	1.9171	0.166511
GO:0006816	calcium ion transport	22	1.976	1.9177	0.164967
GO:0051130	positive regulation of cellular component organization	22	2.0969	1.9177	0.162919
GO:0022618	ribonucleoprotein complex assembly	27	1.9338	1.9175	0.150611
GO:0016125	sterol metabolic process	18	2.0356	1.9177	0.14948
GO:0008203	cholesterol metabolic process	16	2.0356	1.9177	0.141259
GO:0006310	DNA recombination	15	2.196	1.9175	0.139088
GO:0050790	regulation of catalytic activity	87	2.03	1.914	0.138463
GO:0010627	regulation of protein kinase cascade	34	2.0406	1.9165	0.136585
GO:0048584	positive regulation of response to stimulus	14	2.1806	1.9184	0.135247
GO:0045087	innate immune response	10	2.1085	1.9177	0.124903
GO:0006413	translational initiation	18	1.9209	1.9184	0.12342
GO:0050865	regulation of cell activation	20	2.1993	1.9171	0.121103
GO:0033554	cellular response to stress	60	2.1181	1.9131	0.120473
GO:0008202	steroid metabolic process	33	1.9379	1.918	0.117571
GO:0032446	protein modification by small protein conjugation	23	2.1091	1.918	0.116538
GO:0032270	positive regulation of cellular protein metabolic process	23	1.8591	1.9198	0.115787
GO:0051247	positive regulation of protein metabolic process	23	1.8591	1.9198	0.115787
GO:0055065	metal ion homeostasis	15	2.2701	1.9168	0.115554
GO:0055074	calcium ion homeostasis	15	2.2701	1.9168	0.115554
GO:0044265	cellular macromolecule catabolic process	206	2.0563	1.9076	0.115307
GO:0060249	anatomical structure homeostasis	18	2.105	1.9165	0.114395
GO:0032944	regulation of mononuclear cell proliferation	10	2.6619	1.9171	0.113294
GO:0050670	regulation of lymphocyte proliferation	10	2.6619	1.9171	0.113294
GO:0055066	di-, tri-valent inorganic cation homeostasis	26	2.1433	1.9165	0.111495
GO:0005976	polysaccharide metabolic process	18	2.0825	1.9171	0.110348
GO:0044264	cellular polysaccharide metabolic process	18	2.0825	1.9171	0.110348
GO:0009605	response to external stimulus	69	2.0386	1.9168	0.108643
GO:0042325	regulation of phosphorylation	16	2.3416	1.9177	0.102238
GO:0009057	macromolecule catabolic process	217	2.0097	1.908	0.0906738
GO:0051495	positive regulation of cytoskeleton organization	10	2.0969	1.9177	0.0845885
GO:0015849	organic acid transport	13	2.424	1.9175	0.0813845
GO:0046942	carboxylic acid transport	13	2.424	1.9175	0.0813845
GO:0032989	cellular component morphogenesis	54	1.9825	1.9165	0.0765379
GO:0043523	regulation of neuron apoptosis	13	2.048	1.9175	0.0748846
GO:0043066	negative regulation of apoptosis	52	2.1276	1.9152	0.0698545
GO:0043069	negative regulation of programmed cell death	52	2.1276	1.9152	0.0698545
GO:0016265	death	110	1.9603	1.9158	0.069286
GO:0043524	negative regulation of neuron apoptosis	10	2.0806	1.9177	0.0675986
GO:0065009	regulation of molecular function	100	2.0316	1.9131	0.0647426
GO:0006323	DNA packaging	10	2.365	1.9171	0.064182
GO:0002376	immune system process	82	1.9201	1.9184	0.0634653
GO:0016567	protein ubiquitination	20	2.2552	1.9177	0.0617727
GO:0030005	cellular di-, tri-valent inorganic cation homeostasis	22	2.294	1.9165	0.0597766
GO:0034984	cellular response to DNA damage stimulus	47	2.226	1.9123	0.0590696
GO:0046649	lymphocyte activation	32	2.0371	1.9171	0.0590635
GO:0008360	regulation of cell shape	15	1.914	1.9188	0.0582848
GO:0022604	regulation of cell morphogenesis	15	1.914	1.9188	0.0582848
GO:0009967	positive regulation of signal transduction	35	2.1733	1.9154	0.0539081
GO:0006996	organelle organization	162	2.124	1.9067	0.0530037
GO:0006955	immune response	36	2.3201	1.9171	0.0524548
GO:0016197	endosome transport	16	2.0803	1.9171	0.05194
GO:0030258	lipid modification	22	2.4253	1.9152	0.0501202
GO:0051246	regulation of protein metabolic process	110	2.109	1.9149	0.0465087
GO:0006974	response to DNA damage stimulus	59	2.1177	1.914	0.0439463
GO:0051704	multi-organism process	23	2.1977	1.9162	0.0430728
GO:0040014	regulation of multicellular organism growth	15	2.406	1.9162	0.042989
GO:0030036	actin cytoskeleton organization	62	2.1989	1.9147	0.0428676
GO:0008285	negative regulation of cell proliferation	37	2.1733	1.9145	0.0416515
GO:0002684	positive regulation of immune system process	19	2.5577	1.918	0.0393564
GO:0050776	regulation of immune response	11	2.5577	1.918	0.0386719
GO:0006508	proteolysis	241	2.0085	1.9123	0.0386014
GO:0051259	protein oligomerization	14	2.1419	1.9165	0.038151
GO:0008104	protein localization	24	1.8981	1.9184	0.0376956
GO:0032990	cell part morphogenesis	13	2.0085	1.918	0.0376756
GO:0048812	neuron projection morphogenesis	13	2.0085	1.918	0.0376756
GO:0048858	cell projection morphogenesis	13	2.0085	1.918	0.0376756
GO:0008219	cell death	108	1.9762	1.9152	0.0370153
GO:0048468	cell development	40	2.0339	1.9165	0.0367063
GO:0030029	actin filament-based process	65	2.1986	1.9145	0.035746
GO:0007399	nervous system development	43	2.1324	1.9149	0.0339263
GO:0051241	negative regulation of multicellular organismal process	13	2.3867	1.9162	0.0333407
GO:0040007	growth	12	2.066	1.9184	0.0332301
GO:0008033	tRNA processing	12	2.3435	1.9165	0.0329644
GO:0051726	regulation of cell cycle	66	2.1271	1.9131	0.0320349
GO:0031644	regulation of neurological system process	18	2.0369	1.9171	0.0317007
GO:0050804	regulation of synaptic transmission	18	2.0369	1.9171	0.0317007
GO:0051969	regulation of transmission of nerve impulse	18	2.0369	1.9171	0.0317007
GO:0051128	regulation of cellular component organization	89	2.0915	1.9149	0.0315196
GO:0010608	posttranscriptional regulation of gene expression	40	2.1493	1.9149	0.0314601
GO:0007162	negative regulation of cell adhesion	11	2.1202	1.9168	0.0281337
GO:0006281	DNA repair	40	2.237	1.9131	0.0279873
GO:0000165	MAPKKK cascade	12	2.2053	1.9171	0.025678
GO:0048646	anatomical structure formation involved in morphogenesis	37	2.1294	1.915	0.025585
GO:0001501	skeletal system development	14	2.325	1.9165	0.0249587
GO:0048583	regulation of response to stimulus	19	2.5577	1.9175	0.0238603
GO:0030900	forebrain development	12	2.0093	1.9184	0.0236265
GO:0051276	chromosome organization	74	2.2958	1.9108	0.0235216
GO:0043085	positive regulation of catalytic activity	46	2.1677	1.9147	0.0224504
GO:0007050	cell cycle arrest	13	2.6647	1.9168	0.0222872
GO:0043087	regulation of GTPase activity	24	2.0567	1.9158	0.0217931
GO:0016485	protein processing	25	2.2102	1.9162	0.0210571
GO:0016044	membrane organization	79	1.9897	1.9162	0.0208194
GO:0001775	cell activation	38	2.3072	1.9158	0.0205382
GO:0009416	response to light stimulus	12	2.1387	1.9165	0.0197033
GO:0006915	apoptosis	104	1.9813	1.9149	0.0196402
GO:0012501	programmed cell death	104	1.9813	1.9149	0.0196402
GO:0006469	negative regulation of protein kinase activity	11	2.048	1.9168	0.0184218
GO:0033673	negative regulation of kinase activity	11	2.048	1.9168	0.0184218
GO:0051348	negative regulation of transferase activity	11	2.048	1.9168	0.0184218
GO:0031111	negative regulation of microtubule polymerization or depolymerization	11	2.1756	1.9175	0.0183517
GO:0045321	leukocyte activation	35	2.4493	1.9162	0.0183184
GO:0031110	regulation of microtubule polymerization or depolymerization	15	2.1756	1.9168	0.0176464
GO:0033036	macromolecule localization	25	1.923	1.918	0.0176401
GO:0045597	positive regulation of cell differentiation	17	2.2929	1.9168	0.0172275
GO:0009968	negative regulation of signal transduction	16	2.1328	1.9165	0.0158331
GO:0006941	striated muscle contraction	14	2.8627	1.9171	0.0156664
GO:0006916	anti-apoptosis	26	2.4795	1.9158	0.0146767
GO:0015980	energy derivation by oxidation of organic compounds	17	2.5139	1.9168	0.0139807
GO:0030198	extracellular matrix organization	11	3.0354	1.9168	0.0138909
GO:0030001	metal ion transport	51	2.4313	1.9149	0.0133067
GO:0010498	proteasomal protein catabolic process	14	2.1181	1.9165	0.01249
GO:0043161	proteasomal ubiquitin-dependent protein catabolic process	14	2.1181	1.9165	0.01249
GO:0005977	glycogen metabolic process	12	2.4216	1.9171	0.0106242
GO:0006073	cellular glucan metabolic process	12	2.4216	1.9171	0.0106242
GO:0002682	regulation of immune system process	30	2.5029	1.9165	0.0105634
GO:0006869	lipid transport	19	2.8389	1.9154	0.0100584
GO:0006338	chromatin remodeling	10	3.1437	1.9171	0.00980531
GO:0007409	axonogenesis	11	2.0915	1.9168	0.00937827
GO:0006417	regulation of translation	30	2.232	1.9149	0.00805743
GO:0001568	blood vessel development	11	2.1936	1.9175	0.00780596
GO:0001944	vasculature development	11	2.1936	1.9175	0.00780596
GO:0006814	sodium ion transport	11	2.7734	1.9162	0.00677488
GO:0006401	RNA catabolic process	10	2.1916	1.9165	0.00656522
GO:0006402	mRNA catabolic process	10	2.1916	1.9165	0.00656522
GO:0006954	inflammatory response	15	2.985	1.9162	0.0065337
GO:0016540	protein autoprocessing	17	2.2102	1.9162	0.00636446
GO:0046777	protein amino acid autophosphorylation	17	2.2102	1.9162	0.00636446
GO:0006935	chemotaxis	11	2.6712	1.9175	0.00631514
GO:0042330	taxis	11	2.6712	1.9175	0.00631514
GO:0022603	regulation of anatomical structure morphogenesis	24	2.0496	1.9171	0.00602194
GO:0010605	negative regulation of macromolecule metabolic process	95	2.1788	1.9103	0.00586419
GO:0031324	negative regulation of cellular metabolic process	99	2.1788	1.9103	0.0057724
GO:0001932	regulation of protein amino acid phosphorylation	14	2.7703	1.9171	0.00522898
GO:0044260	cellular macromolecule metabolic process	1104	1.9818	1.8817	0.00516457
GO:0007015	actin filament organization	17	2.3208	1.9162	0.00465558
GO:0031326	regulation of cellular biosynthetic process	39	2.2201	1.9145	0.00454174
GO:0030100	regulation of endocytosis	11	2.4399	1.9162	0.00451924
GO:0032886	regulation of microtubule-based process	17	2.202	1.9162	0.00442077
GO:0009952	anterior/posterior pattern formation	12	2.3119	1.9177	0.00434864
GO:0009892	negative regulation of metabolic process	100	2.1904	1.9091	0.0042942
GO:0006112	energy reserve metabolic process	13	2.5139	1.9168	0.00428934
GO:0043170	macromolecule metabolic process	1131	1.9836	1.8768	0.00413663
GO:0048731	system development	52	2.1263	1.9131	0.00377635
GO:0051240	positive regulation of multicellular organismal process	14	2.4186	1.9165	0.00362542
GO:0051179	localization	31	1.9897	1.9175	0.00327873
GO:0040011	locomotion	13	2.6712	1.9175	0.00308488
GO:0003012	muscle system process	22	2.5683	1.9158	0.00307165
GO:0006936	muscle contraction	22	2.5683	1.9158	0.00307165
GO:0009611	response to wounding	26	2.9224	1.9149	0.00285099
GO:0007266	Rho protein signal transduction	10	2.7287	1.9165	0.00281191
GO:0006139	nucleobase, nucleoside, nucleotide and nucleic acid metabolic process	494	2.0518	1.8909	0.00277606
GO:0043549	regulation of kinase activity	38	2.1894	1.9118	0.0025067
GO:0051338	regulation of transferase activity	38	2.1894	1.9118	0.0025067
GO:0043405	regulation of MAP kinase activity	19	2.4225	1.915	0.00209793
GO:0051239	regulation of multicellular organismal process	61	2.3403	1.9123	0.00196944
GO:0007411	axon guidance	15	2.5702	1.9168	0.00181987
GO:0045859	regulation of protein kinase activity	36	2.2304	1.9118	0.00174761
GO:0050767	regulation of neurogenesis	15	2.0915	1.9162	0.00174282
GO:0015698	inorganic anion transport	14	2.6442	1.9158	0.00149519
GO:0006470	protein amino acid dephosphorylation	26	2.1586	1.9152	0.00141498
GO:0016568	chromatin modification	34	2.8806	1.9147	0.00109823
GO:0030155	regulation of cell adhesion	21	2.406	1.9154	0.000982323
GO:0016337	cell-cell adhesion	33	2.4155	1.9149	0.000903971
GO:0045596	negative regulation of cell differentiation	19	2.5743	1.9154	0.000875735
GO:0007243	protein kinase cascade	41	2.5139	1.9149	0.000790855
GO:0033674	positive regulation of kinase activity	25	2.2678	1.9145	0.000698516
GO:0051347	positive regulation of transferase activity	25	2.2678	1.9145	0.000698516
GO:0016311	dephosphorylation	32	2.2069	1.9147	0.000627246
GO:0019221	cytokine-mediated signaling pathway	11	3.5518	1.9162	0.000612713
GO:0048598	embryonic morphogenesis	31	2.4132	1.9154	0.000515248
GO:0008283	cell proliferation	63	2.3182	1.9145	0.000514332
GO:0003002	regionalization	16	2.4254	1.9171	0.000508223
GO:0048511	rhythmic process	11	2.6043	1.9175	0.000493218
GO:0010629	negative regulation of gene expression	64	2.5848	1.9091	0.000420332
GO:0007507	heart development	40	2.124	1.9147	0.000416663
GO:0001704	formation of primary germ layer	10	3.5112	1.9171	0.000398568
GO:0010558	negative regulation of macromolecule biosynthetic process	65	2.46	1.9073	0.000396146
GO:0009790	embryonic development	48	2.4148	1.9142	0.00037639
GO:0007163	establishment or maintenance of cell polarity	11	2.432	1.9162	0.000357251
GO:0045860	positive regulation of protein kinase activity	23	2.3867	1.9145	0.000313196
GO:0009890	negative regulation of biosynthetic process	68	2.4258	1.9067	0.000302931
GO:0006897	endocytosis	53	2.1222	1.9149	0.00029533
GO:0045786	negative regulation of cell cycle	21	2.4493	1.9149	0.000244901
GO:0009887	organ morphogenesis	53	2.4245	1.914	0.000238246
GO:0032312	regulation of ARF GTPase activity	10	2.0515	1.9171	0.000214504
GO:0002009	morphogenesis of an epithelium	20	2.42	1.9152	0.000207986
GO:0008016	regulation of heart contraction	10	2.6387	1.9165	0.000207025
GO:0045595	regulation of cell differentiation	38	2.3858	1.9142	0.000199349
GO:0016481	negative regulation of transcription	60	2.6322	1.9076	0.000196049
GO:0007265	Ras protein signal transduction	23	2.2951	1.915	0.000179283
GO:0043406	positive regulation of MAP kinase activity	13	2.6463	1.9154	0.000170581
GO:0007517	muscle organ development	28	2.547	1.9131	0.000131657
GO:0043062	extracellular structure organization	20	3.0684	1.9149	0.000118403
GO:0007264	small GTPase mediated signal transduction	76	2.1859	1.9091	0.000112667
GO:0045765	regulation of angiogenesis	10	3.8797	1.9165	0.000111719
GO:0030324	lung development	16	3.2495	1.9152	0.000110741
GO:0007160	cell-matrix adhesion	13	2.5997	1.9154	9.32091e-05
GO:0006259	DNA metabolic process	83	2.463	1.905	8.61457e-05
GO:0010324	membrane invagination	55	2.1898	1.9145	7.65422e-05
GO:0032318	regulation of Ras GTPase activity	19	2.0956	1.9154	7.63155e-05
GO:0016331	morphogenesis of embryonic epithelium	15	2.4132	1.9162	7.32718e-05
GO:0045934	negative regulation of nucleobase, nucleoside, nucleotide and nucleic acid metabolic process	63	2.6647	1.9073	7.02654e-05
GO:0051093	negative regulation of developmental process	76	2.4374	1.9067	6.46315e-05
GO:0031589	cell-substrate adhesion	14	2.535	1.9152	4.65209e-05
GO:0042127	regulation of cell proliferation	76	2.4406	1.9059	2.40492e-05
GO:0045892	negative regulation of transcription, DNA-dependent	40	2.7873	1.9108	2.30573e-05
GO:0051253	negative regulation of RNA metabolic process	40	2.7873	1.9108	2.30573e-05
GO:0016477	cell migration	47	2.4478	1.9149	2.22999e-05
GO:0048870	cell motility	47	2.4478	1.9149	2.22999e-05
GO:0001503	ossification	10	3.0271	1.9165	1.72887e-05
GO:0031214	biomineral formation	10	3.0271	1.9165	1.72887e-05
GO:0009893	positive regulation of metabolic process	91	2.6169	1.9062	1.46447e-05
GO:0031325	positive regulation of cellular metabolic process	91	2.6169	1.9062	1.46447e-05
GO:0016043	cellular component organization	363	2.0498	1.8851	1.29092e-05
GO:0048532	anatomical structure arrangement	363	2.0498	1.8851	1.29092e-05
GO:0048513	organ development	135	2.3229	1.9022	1.20293e-05
GO:0050793	regulation of developmental process	176	2.124	1.9055	8.68735e-06
GO:0043285	biopolymer catabolic process	181	2.226	1.9003	4.99522e-06
GO:0030163	protein catabolic process	165	2.2369	1.9029	4.29346e-06
GO:0008284	positive regulation of cell proliferation	36	2.7596	1.9131	4.2067e-06
GO:0022403	cell cycle phase	49	2.4733	1.908	3.91488e-06
GO:0044257	cellular protein catabolic process	156	2.3023	1.9025	3.82854e-06
GO:0032501	multicellular organismal process	194	2.2774	1.9002	3.60673e-06
GO:0009792	embryonic development ending in birth or egg hatching	35	2.5997	1.914	2.88845e-06
GO:0043009	chordate embryonic development	35	2.5997	1.914	2.88845e-06
GO:0001701	in utero embryonic development	34	2.6475	1.9142	2.58259e-06
GO:0006928	cell motion	63	2.4313	1.9123	2.50798e-06
GO:0030154	cell differentiation	148	2.3502	1.9004	2.06703e-06
GO:0010604	positive regulation of macromolecule metabolic process	84	2.8384	1.9059	1.93857e-06
GO:0006813	potassium ion transport	11	2.7734	1.9154	1.88802e-06
GO:0007519	skeletal muscle tissue development	18	2.8552	1.9149	1.7736e-06
GO:0051603	proteolysis involved in cellular protein catabolic process	155	2.3093	1.9022	1.57275e-06
GO:0048523	negative regulation of cellular process	222	2.1964	1.8948	1.45767e-06
GO:0014706	striated muscle tissue development	19	2.8466	1.9149	1.34946e-06
GO:0022402	cell cycle process	76	2.4681	1.9055	1.30192e-06
GO:0045893	positive regulation of transcription, DNA-dependent	52	2.9923	1.9067	1.27331e-06
GO:0045637	regulation of myeloid cell differentiation	13	2.7601	1.9154	1.2553e-06
GO:0009891	positive regulation of biosynthetic process	68	2.9923	1.9055	1.1147e-06
GO:0048869	cellular developmental process	193	2.1821	1.9001	1.03938e-06
GO:0051254	positive regulation of RNA metabolic process	53	2.981	1.9062	8.1564e-07
GO:0007186	G-protein coupled receptor protein signaling pathway	27	2.7719	1.9145	7.47255e-07
GO:0045935	positive regulation of nucleobase, nucleoside, nucleotide and nucleic acid metabolic process	64	2.9923	1.9055	7.44872e-07
GO:0010557	positive regulation of macromolecule biosynthetic process	63	3.0037	1.9057	6.51995e-07
GO:0045944	positive regulation of transcription from RNA polymerase II promoter	39	3.042	1.908	4.72406e-07
GO:0007389	pattern specification process	29	3.1549	1.9149	4.59107e-07
GO:0051270	regulation of cell motion	25	2.7591	1.9145	4.41579e-07
GO:0051301	cell division	67	2.4898	1.9062	4.39914e-07
GO:0006511	ubiquitin-dependent protein catabolic process	153	2.3173	1.9005	3.48604e-07
GO:0019941	modification-dependent protein catabolic process	153	2.3173	1.9005	3.48604e-07
GO:0043632	modification-dependent macromolecule catabolic process	153	2.3173	1.9005	3.48604e-07
GO:0007067	mitosis	40	2.4681	1.9091	2.91118e-07
GO:0048519	negative regulation of biological process	239	2.2026	1.894	1.71157e-07
GO:0009888	tissue development	30	2.9396	1.9149	1.44004e-07
GO:0010628	positive regulation of gene expression	60	3.0133	1.9055	1.20742e-07
GO:0045941	positive regulation of transcription	60	3.0133	1.9055	1.20742e-07
GO:0009653	anatomical structure morphogenesis	137	2.3091	1.9044	1.1287e-07
GO:0048856	anatomical structure development	214	2.2144	1.8948	9.84845e-08
GO:0048522	positive regulation of cellular process	206	2.2922	1.8989	8.8956e-08
GO:0019932	second-messenger-mediated signaling	14	2.582	1.9152	8.72564e-08
GO:0007229	integrin-mediated signaling pathway	16	2.728	1.9149	8.02406e-08
GO:0048518	positive regulation of biological process	224	2.2922	1.8954	2.24471e-08
GO:0007275	multicellular organismal development	88	2.5322	1.9045	2.10695e-08
GO:0051272	positive regulation of cell motion	11	3.2348	1.9154	7.27131e-09
GO:0007242	intracellular signaling cascade	186	2.2205	1.8944	6.51508e-09
GO:0007049	cell cycle	114	2.5043	1.8999	4.58063e-09
GO:0030334	regulation of cell migration	21	2.7719	1.9145	2.34656e-09
GO:0009966	regulation of signal transduction	94	2.3265	1.9025	1.67982e-09
GO:0043283	biopolymer metabolic process	938	2.0916	1.8496	1.49461e-09
GO:0016055	Wnt receptor signaling pathway	19	3.5513	1.914	1.38264e-09
GO:0000122	negative regulation of transcription from RNA polymerase II promoter	27	3.1435	1.9114	9.07537e-11
GO:0046578	regulation of Ras protein signal transduction	27	2.406	1.9123	5.36339e-11
GO:0006357	regulation of transcription from RNA polymerase II promoter	75	3.0229	1.9005	1.1553e-11
GO:0051056	regulation of small GTPase mediated signal transduction	38	2.4395	1.9076	7.06601e-12
GO:0006464	protein modification process	312	2.2482	1.8765	1.71122e-12
GO:0043412	biopolymer modification	318	2.2784	1.8754	2.98208e-13
GO:0006793	phosphorus metabolic process	193	2.4225	1.8851	9.36751e-14
GO:0006796	phosphate metabolic process	193	2.4225	1.8851	9.36751e-14
GO:0060255	regulation of macromolecule metabolic process	363	2.3377	1.8703	4.66477e-14
GO:0031323	regulation of cellular metabolic process	365	2.3658	1.8694	4.09099e-14
GO:0016310	phosphorylation	160	2.453	1.8909	3.49132e-14
GO:0019222	regulation of metabolic process	386	2.3321	1.8686	2.6177e-14
GO:0007169	transmembrane receptor protein tyrosine kinase signaling pathway	26	3.3949	1.9108	1.98835e-14
GO:0006260	DNA replication	39	2.8617	1.9057	9.3147e-15
GO:0006350	transcription	195	2.7144	1.8806	9.06638e-15
GO:0045449	regulation of transcription	260	2.5637	1.8741	6.17795e-15
GO:0035023	regulation of Rho protein signal transduction	18	2.5814	1.9147	2.44331e-15
GO:0010556	regulation of macromolecule biosynthetic process	287	2.5139	1.8703	7.6324e-16
GO:0019219	regulation of nucleobase, nucleoside, nucleotide and nucleic acid metabolic process	272	2.5637	1.8726	4.57135e-16
GO:0010468	regulation of gene expression	303	2.4643	1.8694	1.84036e-16
GO:0009889	regulation of biosynthetic process	294	2.4961	1.8692	1.60507e-16
GO:0006355	regulation of transcription, DNA-dependent	230	2.6137	1.8745	6.87132e-17
GO:0032502	developmental process	708	2.1742	1.8355	5.04216e-17
GO:0051252	regulation of RNA metabolic process	236	2.6118	1.8738	1.32001e-17
GO:0043687	post-translational protein modification	226	2.4222	1.8763	7.46545e-18
GO:0007167	enzyme linked receptor protein signaling pathway	33	3.2348	1.9062	9.14845e-19
GO:0035239	tube morphogenesis	15	3.7441	1.9149	6.37947e-19
GO:0006468	protein amino acid phosphorylation	147	2.5006	1.8881	1.33394e-19
GO:0007155	cell adhesion	96	2.7425	1.8975	3.99941e-20
GO:0022610	biological adhesion	96	2.7425	1.8975	3.99941e-20
GO:0001763	morphogenesis of a branching structure	13	3.7441	1.9149	1.22198e-26
GO:0048754	branching morphogenesis of a tube	13	3.7441	1.9149	1.22198e-26
GO:0007154	cell communication	374	2.3422	1.8558	1.57442e-27
GO:0007166	cell surface receptor linked signal transduction	127	3.0016	1.8878	4.15695e-30
GO:0007165	signal transduction	345	2.4225	1.8567	2.13484e-30
GO:0065007	biological regulation	993	2.2169	1.7604	5.35073e-33
GO:0050794	regulation of cellular process	863	2.248	1.7789	4.36664e-34
GO:0050789	regulation of biological process	927	2.2378	1.7701	7.41145e-35
